# Supplementary material for: Construction and validation of a robust prognostic model based on immune features in sepsis
Source: Front Immunol. 2022 Dec 2;13:994295. doi: 10.3389/fimmu.2022.994295 (PMC9756843; doi:10.3389/fimmu.2022.994295)
Supplement: Supplementary Table 1 — The clinic features of GSE65682. [file Table_1.csv]

## Sheet: Sheet1
Samples	28 days mortality	Time to event 28 days	Age	Gender	Diagnoses	Pneumonia diagnoses	ICU acquired infection	Diabetes	Abdominal sepsis	Thrombocytopenia	Endotype class
GSM1602801	NA	NA	64	male	sepsis	no-cap	NA	NA	NA	NA	NA
GSM1602802	0	28	46	female	sepsis	cap	No_ICUA	No_DM	NA	NA	Mars2
GSM1602803	0	28	69	male	sepsis	cap	NA	No_DM	NA	NA	Mars2
GSM1602804	NA	NA	60	male	sepsis	no-cap	NA	NA	NA	NA	NA
GSM1602805	0	28	64	female	sepsis	cap	No_ICUA	No_DM	NA	NA	Mars2
GSM1602806	NA	NA	54	male	sepsis	no-cap	NA	NA	NA	NA	NA
GSM1602807	NA	NA	31	male	healthy	NA	healthy	NA	NA	NA	NA
GSM1602808	NA	NA	59	male	sepsis	no-cap	NA	NA	NA	NA	NA
GSM1602809	NA	NA	26	male	healthy	NA	healthy	NA	NA	NA	NA
GSM1602810	0	28	77	male	sepsis	cap	NA	DM	NA	C_low	Mars3
GSM1602811	0	28	63	female	sepsis	cap	ICUA	No_DM	NA	NA	Mars4
GSM1602812	0	28	71	female	sepsis	cap	No_ICUA	No_DM	NA	NA	Mars1
GSM1602813	1	4	73	female	sepsis	cap	No_ICUA	No_DM	NA	NA	Mars1
GSM1602814	NA	NA	59	female	sepsis	no-cap	NA	NA	NA	NA	NA
GSM1602815	0	28	61	female	sepsis	cap	NA	No_DM	NA	D_normal	Mars2
GSM1602816	0	28	84	female	sepsis	cap	No_ICUA	No_DM	NA	C_low	Mars3
GSM1602817	NA	NA	67	male	sepsis	no-cap	NA	NA	NA	NA	NA
GSM1602818	0	28	62	male	sepsis	cap	No_ICUA	No_DM	NA	B_medium_low	Mars1
GSM1602819	0	28	71	male	sepsis	cap	No_ICUA	No_DM	NA	NA	Mars2
GSM1602820	0	28	61	male	sepsis	cap	No_ICUA	No_DM	NA	NA	Mars3
GSM1602821	NA	NA	67	female	sepsis	no-cap	NA	NA	NA	NA	NA
GSM1602822	NA	NA	32	male	sepsis	no-cap	NA	NA	NA	NA	NA
GSM1602823	1	17	52	male	sepsis	cap	NA	NA	NA	NA	Mars1
GSM1602824	0	28	32	male	sepsis	cap	No_ICUA	No_DM	NA	NA	Mars1
GSM1602825	0	28	78	female	sepsis	cap	No_ICUA	No_DM	NA	NA	Mars2
GSM1602826	0	28	70	male	sepsis	cap	ICUA	No_DM	NA	NA	Mars2
GSM1602827	0	28	62	female	sepsis	cap	No_ICUA	No_DM	NA	NA	Mars3
GSM1602828	NA	NA	54	female	sepsis	no-cap	NA	NA	NA	NA	NA
GSM1602829	0	28	63	male	sepsis	cap	NA	No_DM	NA	NA	Mars2
GSM1602830	0	28	47	male	sepsis	cap	NA	No_DM	NA	NA	Mars2
GSM1602831	0	28	79	male	sepsis	cap	No_ICUA	DM	NA	NA	Mars2
GSM1602832	0	28	61	female	sepsis	cap	NA	DM	NA	D_normal	Mars3
GSM1602833	NA	NA	28	female	sepsis	cap	No_ICUA	DM	NA	NA	NA
GSM1602834	0	28	81	male	sepsis	cap	NA	No_DM	NA	NA	Mars2
GSM1602835	NA	NA	63	male	sepsis	no-cap	NA	NA	NA	NA	NA
GSM1602836	0	28	67	male	sepsis	cap	NA	No_DM	NA	NA	Mars3
GSM1602837	0	28	25	male	sepsis	cap	NA	No_DM	NA	NA	Mars2
GSM1602838	0	28	50	male	sepsis	cap	ICUA	DM	NA	NA	Mars3
GSM1602839	1	12	84	male	sepsis	cap	ICUA	DM	NA	NA	Mars2
GSM1602840	0	28	18	female	sepsis	cap	NA	No_DM	NA	NA	Mars2
GSM1602841	0	28	68	female	sepsis	cap	No_ICUA	No_DM	NA	NA	Mars2
GSM1602842	0	28	64	female	sepsis	cap	No_ICUA	No_DM	NA	NA	Mars2
GSM1602843	0	28	48	female	sepsis	cap	No_ICUA	No_DM	NA	NA	Mars4
GSM1602844	1	7	76	male	sepsis	cap	No_ICUA	No_DM	NA	NA	Mars2
GSM1602845	0	28	58	male	sepsis	cap	NA	DM	NA	NA	Mars2
GSM1602846	0	28	21	male	sepsis	cap	No_ICUA	No_DM	NA	NA	Mars3
GSM1602847	0	28	43	male	sepsis	cap	No_ICUA	No_DM	NA	A_very_low	Mars3
GSM1602848	0	28	61	male	sepsis	cap	No_ICUA	No_DM	NA	NA	Mars1
GSM1602849	1	11	74	male	sepsis	cap	No_ICUA	No_DM	NA	NA	Mars4
GSM1602850	0	28	25	male	sepsis	cap	No_ICUA	No_DM	NA	D_normal	Mars2
GSM1602851	1	14	85	female	sepsis	cap	ICUA	No_DM	NA	NA	Mars3
GSM1602852	0	28	26	female	sepsis	cap	ICUA	No_DM	NA	A_very_low	Mars1
GSM1602853	0	28	72	female	sepsis	cap	No_ICUA	DM	NA	NA	Mars3
GSM1602854	NA	NA	48	female	sepsis	no-cap	NA	NA	NA	NA	NA
GSM1602855	0	28	47	male	sepsis	cap	ICUA	No_DM	NA	A_very_low	Mars2
GSM1602856	0	28	63	male	sepsis	cap	No_ICUA	DM	NA	NA	Mars3
GSM1602857	0	28	86	female	sepsis	cap	No_ICUA	DM	NA	NA	Mars3
GSM1602858	1	15	53	male	sepsis	cap	ICUA	No_DM	NA	D_normal	Mars2
GSM1602859	0	28	68	male	sepsis	cap	NA	No_DM	NA	NA	Mars2
GSM1602860	0	28	69	male	sepsis	cap	No_ICUA	No_DM	NA	NA	Mars3
GSM1602861	0	28	62	male	sepsis	cap	No_ICUA	No_DM	NA	NA	Mars2
GSM1602862	NA	NA	66	male	healthy	NA	healthy	NA	NA	NA	NA
GSM1602863	1	1	72	female	sepsis	cap	NA	DM	NA	D_normal	Mars2
GSM1602864	NA	NA	30	male	healthy	NA	healthy	NA	NA	NA	NA
GSM1602865	NA	NA	53	male	sepsis	no-cap	NA	NA	NA	NA	NA
GSM1602866	0	28	63	male	sepsis	cap	No_ICUA	No_DM	NA	NA	Mars4
GSM1602867	NA	NA	77	male	sepsis	no-cap	NA	NA	NA	NA	NA
GSM1602868	1	2	61	male	sepsis	cap	No_ICUA	No_DM	NA	NA	Mars4
GSM1602869	0	28	67	male	sepsis	cap	No_ICUA	No_DM	NA	A_very_low	Mars1
GSM1602870	NA	NA	41	female	healthy	NA	healthy	NA	NA	NA	NA
GSM1602871	NA	NA	63	male	healthy	NA	healthy	NA	NA	NA	NA
GSM1602872	NA	NA	72	female	healthy	NA	healthy	NA	NA	NA	NA
GSM1602873	0	28	81	male	sepsis	cap	No_ICUA	No_DM	NA	NA	Mars2
GSM1602874	NA	NA	34	male	healthy	NA	healthy	NA	NA	NA	NA
GSM1602875	NA	NA	31	male	healthy	NA	healthy	NA	NA	NA	NA
GSM1602876	NA	NA	63	male	healthy	NA	healthy	NA	NA	NA	NA
GSM1602877	NA	NA	71	male	sepsis	no-cap	NA	NA	NA	NA	NA
GSM1602878	0	28	65	female	sepsis	cap	NA	No_DM	NA	NA	Mars1
GSM1602879	0	28	59	male	sepsis	cap	No_ICUA	No_DM	NA	NA	Mars3
GSM1602880	1	0	22	female	sepsis	cap	NA	No_DM	NA	A_very_low	Mars3
GSM1602881	0	28	75	female	sepsis	cap	No_ICUA	DM	NA	NA	Mars3
GSM1602882	0	28	77	female	sepsis	cap	No_ICUA	No_DM	NA	NA	Mars3
GSM1602883	0	28	25	female	sepsis	cap	No_ICUA	No_DM	NA	B_medium_low	Mars2
GSM1602884	NA	NA	51	male	healthy	NA	healthy	NA	NA	NA	NA
GSM1602885	0	28	65	male	sepsis	cap	NA	No_DM	NA	NA	Mars2
GSM1602886	0	28	48	male	sepsis	cap	No_ICUA	No_DM	NA	NA	Mars3
GSM1602887	NA	NA	21	female	sepsis	no-cap	NA	NA	NA	NA	NA
GSM1602888	0	8	49	male	sepsis	cap	NA	No_DM	NA	NA	Mars3
GSM1602889	0	28	64	female	sepsis	cap	NA	No_DM	NA	B_medium_low	Mars2
GSM1602890	NA	NA	23	male	sepsis	no-cap	NA	NA	NA	NA	NA
GSM1602891	NA	NA	31	female	healthy	NA	healthy	NA	NA	NA	NA
GSM1602892	NA	NA	71	female	healthy	NA	healthy	NA	NA	NA	NA
GSM1602893	NA	NA	61	male	healthy	NA	healthy	NA	NA	NA	NA
GSM1602894	NA	NA	35	male	healthy	NA	healthy	NA	NA	NA	NA
GSM1602895	NA	NA	88	male	healthy	NA	healthy	NA	NA	NA	NA
GSM1602896	NA	NA	28	male	healthy	NA	healthy	NA	NA	NA	NA
GSM1602897	NA	NA	28	female	healthy	NA	healthy	NA	NA	NA	NA
GSM1602898	NA	NA	74	female	healthy	NA	healthy	NA	NA	NA	NA
GSM1602899	NA	NA	34	female	healthy	NA	healthy	NA	NA	NA	NA
GSM1602900	NA	NA	25	female	healthy	NA	healthy	NA	NA	NA	NA
GSM1602901	NA	NA	46	female	healthy	NA	healthy	NA	NA	NA	NA
GSM1602902	0	28	66	male	sepsis	cap	No_ICUA	DM	NA	D_normal	Mars2
GSM1602903	1	17	57	female	sepsis	cap	No_ICUA	No_DM	NA	B_medium_low	Mars1
GSM1602904	NA	NA	18	male	sepsis	no-cap	NA	NA	NA	NA	NA
GSM1602905	NA	NA	24	male	sepsis	no-cap	NA	NA	NA	NA	NA
GSM1602906	0	28	81	male	sepsis	cap	NA	DM	NA	NA	Mars3
GSM1602907	0	28	64	male	sepsis	cap	No_ICUA	No_DM	NA	NA	Mars4
GSM1602908	1	0	79	male	sepsis	cap	NA	No_DM	NA	NA	Mars1
GSM1602909	NA	NA	48	male	healthy	NA	healthy	NA	NA	NA	NA
GSM1602910	NA	NA	78	male	healthy	NA	healthy	NA	NA	NA	NA
GSM1602911	NA	NA	51	male	healthy	NA	healthy	NA	NA	NA	NA
GSM1602912	1	8	76	female	sepsis	cap	No_ICUA	No_DM	NA	NA	Mars3
GSM1602913	NA	NA	35	male	healthy	NA	healthy	NA	NA	NA	NA
GSM1602914	NA	NA	39	male	healthy	NA	healthy	NA	NA	NA	NA
GSM1602915	NA	NA	31	male	healthy	NA	healthy	NA	NA	NA	NA
GSM1602916	NA	NA	87	female	healthy	NA	healthy	NA	NA	NA	NA
GSM1602917	NA	NA	80	female	healthy	NA	healthy	NA	NA	NA	NA
GSM1602918	NA	NA	54	male	sepsis	no-cap	NA	NA	NA	NA	NA
GSM1602919	NA	NA	63	male	sepsis	no-cap	NA	NA	NA	NA	NA
GSM1602920	NA	NA	39	male	healthy	NA	healthy	NA	NA	NA	NA
GSM1602921	0	28	29	female	sepsis	cap	No_ICUA	DM	NA	NA	Mars4
GSM1602922	0	28	81	female	sepsis	cap	No_ICUA	DM	NA	NA	Mars2
GSM1602923	1	1	40	female	sepsis	cap	NA	No_DM	NA	NA	Mars2
GSM1602924	0	28	45	male	sepsis	cap	No_ICUA	No_DM	NA	A_very_low	Mars2
GSM1602925	0	28	59	male	sepsis	cap	No_ICUA	DM	NA	NA	Mars4
GSM1602926	NA	NA	71	male	sepsis	no-cap	NA	NA	NA	NA	NA
GSM1602927	1	0	82	female	sepsis	cap	NA	No_DM	NA	B_medium_low	Mars4
GSM1602928	1	14	77	female	sepsis	cap	ICUA	No_DM	NA	A_very_low	Mars2
GSM1602929	0	28	64	male	sepsis	cap	NA	DM	NA	NA	Mars2
GSM1602930	0	28	69	female	sepsis	cap	No_ICUA	No_DM	NA	NA	Mars3
GSM1602931	1	20	73	female	sepsis	cap	No_ICUA	No_DM	NA	NA	Mars4
GSM1602932	1	15	61	male	sepsis	cap	No_ICUA	No_DM	NA	NA	Mars2
GSM1602933	0	28	71	male	sepsis	cap	No_ICUA	DM	NA	NA	Mars1
GSM1602934	1	22	52	female	sepsis	cap	No_ICUA	No_DM	NA	A_very_low	Mars4
GSM1602935	0	28	77	male	sepsis	cap	No_ICUA	No_DM	NA	NA	Mars1
GSM1602936	0	28	77	female	sepsis	cap	No_ICUA	DM	NA	NA	Mars2
GSM1602937	0	28	63	female	sepsis	cap	No_ICUA	No_DM	NA	NA	Mars1
GSM1602938	NA	NA	75	female	sepsis	no-cap	NA	NA	NA	NA	NA
GSM1602939	NA	NA	51	female	sepsis	no-cap	NA	NA	NA	NA	NA
GSM1602940	0	28	70	male	sepsis	cap	ICUA	DM	NA	B_medium_low	Mars1
GSM1602941	NA	NA	32	female	sepsis	no-cap	NA	NA	NA	NA	NA
GSM1602942	1	28	23	male	sepsis	cap	ICUA	No_DM	NA	B_medium_low	Mars2
GSM1602943	1	16	48	female	sepsis	cap	No_ICUA	No_DM	NA	NA	Mars3
GSM1602944	0	28	61	male	sepsis	cap	No_ICUA	No_DM	NA	NA	Mars3
GSM1602945	0	28	70	female	sepsis	cap	No_ICUA	DM	NA	NA	Mars4
GSM1602946	1	8	77	male	sepsis	cap	No_ICUA	No_DM	NA	D_normal	Mars2
GSM1602947	NA	NA	75	male	sepsis	cap	No_ICUA	No_DM	NA	NA	NA
GSM1602948	NA	NA	60	male	healthy	NA	healthy	NA	NA	NA	NA
GSM1602949	NA	NA	78	male	sepsis	no-cap	NA	NA	NA	NA	NA
GSM1602950	0	28	78	female	sepsis	cap	No_ICUA	No_DM	NA	NA	Mars3
GSM1602951	NA	NA	81	female	sepsis	no-cap	NA	NA	NA	NA	NA
GSM1602952	0	28	48	male	sepsis	cap	NA	No_DM	NA	B_medium_low	Mars3
GSM1602953	0	28	54	female	sepsis	cap	No_ICUA	DM	NA	NA	Mars1
GSM1602954	NA	NA	35	female	healthy	NA	healthy	NA	NA	NA	NA
GSM1602955	NA	NA	73	male	sepsis	no-cap	NA	NA	NA	NA	NA
GSM1602956	NA	NA	30	female	healthy	NA	healthy	NA	NA	NA	NA
GSM1602957	NA	NA	32	male	healthy	NA	healthy	NA	NA	NA	NA
GSM1602958	0	28	48	male	sepsis	cap	No_ICUA	No_DM	NA	C_low	Mars4
GSM1602959	NA	NA	67	male	sepsis	no-cap	NA	NA	NA	NA	NA
GSM1602960	NA	NA	27	female	healthy	NA	healthy	NA	NA	NA	NA
GSM1602961	NA	NA	24	female	healthy	NA	healthy	NA	NA	NA	NA
GSM1602962	NA	NA	29	male	healthy	NA	healthy	NA	NA	NA	NA
GSM1602963	NA	NA	26	female	healthy	NA	healthy	NA	NA	NA	NA
GSM1602964	NA	NA	26	male	healthy	NA	healthy	NA	NA	NA	NA
GSM1602965	NA	NA	63	female	sepsis	no-cap	NA	NA	NA	NA	NA
GSM1602966	NA	NA	64	female	healthy	NA	healthy	NA	NA	NA	NA
GSM1602967	NA	NA	48	female	sepsis	no-cap	NA	NA	NA	NA	NA
GSM1602968	0	28	68	male	sepsis	cap	No_ICUA	DM	NA	NA	Mars1
GSM1602969	NA	NA	69	female	healthy	NA	healthy	NA	NA	NA	NA
GSM1602970	NA	NA	48	male	sepsis	no-cap	NA	NA	NA	NA	NA
GSM1602971	NA	NA	57	male	sepsis	no-cap	NA	NA	NA	NA	NA
GSM1602972	NA	NA	46	male	sepsis	no-cap	NA	NA	NA	NA	NA
GSM1602973	0	28	77	male	sepsis	cap	NA	No_DM	NA	NA	Mars1
GSM1602974	0	28	70	female	sepsis	cap	NA	No_DM	NA	NA	Mars1
GSM1602975	0	28	61	male	sepsis	cap	No_ICUA	No_DM	NA	NA	Mars2
GSM1602976	0	28	40	male	sepsis	cap	No_ICUA	No_DM	NA	NA	Mars1
GSM1691861	1	6	83	female	sepsis	hap	NA	NA	NA	NA	Mars1
GSM1691862	NA	NA	50	male	sepsis	NA	NA	NA	NA	NA	NA
GSM1691863	0	28	38	male	sepsis	hap	No_ICUA	No_DM	NA	C_low	Mars2
GSM1691864	1	12	81	male	sepsis	hap	No_ICUA	DM	NA	NA	Mars3
GSM1691865	0	28	57	male	sepsis	hap	No_ICUA	No_DM	NA	NA	Mars2
GSM1691866	0	28	30	male	sepsis	hap	No_ICUA	No_DM	NA	NA	Mars1
GSM1691867	0	28	69	female	sepsis	hap	No_ICUA	No_DM	NA	NA	Mars1
GSM1691868	1	7	61	male	sepsis	cap	No_ICUA	DM	NA	NA	Mars1
GSM1691869	NA	NA	81	female	sepsis	NA	NA	NA	NA	NA	NA
GSM1691870	NA	NA	63	male	sepsis	NA	NA	NA	NA	NA	NA
GSM1691871	0	28	50	female	sepsis	NA	No_ICUA	No_DM	abdo_s	NA	Mars2
GSM1691873	0	28	56	male	sepsis	NA	NA	No_DM	NA	NA	Mars3
GSM1691874	0	28	32	female	sepsis	cap	No_ICUA	No_DM	NA	NA	Mars4
GSM1691875	0	28	68	male	sepsis	NA	No_ICUA	DM	NA	NA	Mars2
GSM1691876	NA	NA	69	female	sepsis	NA	NA	NA	NA	NA	NA
GSM1691877	0	28	61	male	sepsis	NA	No_ICUA	No_DM	abdo_s	NA	Mars1
GSM1691878	0	28	59	female	sepsis	NA	No_ICUA	NA	NA	NA	Mars2
GSM1691879	NA	NA	52	male	sepsis	NA	No_ICUA	NA	NA	NA	NA
GSM1691880	1	11	77	male	sepsis	NA	ICUA	No_DM	NA	NA	Mars1
GSM1691881	NA	NA	77	female	sepsis	NA	NA	NA	NA	NA	NA
GSM1691882	0	28	63	male	sepsis	hap	No_ICUA	DM	NA	NA	Mars2
GSM1691883	0	28	65	male	sepsis	NA	No_ICUA	NA	NA	NA	Mars4
GSM1691884	1	0	71	male	sepsis	NA	NA	DM	NA	NA	Mars3
GSM1691885	0	28	50	male	sepsis	NA	No_ICUA	DM	NA	NA	Mars2
GSM1691886	0	28	49	female	sepsis	NA	NA	No_DM	NA	A_very_low	Mars4
GSM1691887	NA	NA	84	female	sepsis	NA	NA	NA	NA	NA	NA
GSM1691888	NA	NA	45	male	sepsis	NA	NA	NA	NA	NA	NA
GSM1691889	NA	NA	74	male	sepsis	NA	NA	NA	NA	NA	NA
GSM1691890	0	28	63	female	sepsis	NA	NA	DM	NA	NA	Mars4
GSM1691891	NA	NA	71	male	sepsis	NA	NA	NA	NA	NA	NA
GSM1691892	NA	NA	79	male	sepsis	NA	NA	NA	NA	NA	NA
GSM1691893	0	28	68	male	sepsis	hap	No_ICUA	No_DM	NA	NA	Mars1
GSM1691894	NA	NA	84	male	sepsis	NA	NA	NA	NA	NA	NA
GSM1691895	0	28	56	female	sepsis	hap	No_ICUA	No_DM	NA	NA	Mars3
GSM1691896	0	28	68	male	sepsis	hap	No_ICUA	No_DM	NA	NA	Mars3
GSM1691897	0	28	71	male	sepsis	NA	NA	DM	NA	NA	Mars3
GSM1691898	0	28	71	female	sepsis	NA	ICUA	DM	NA	NA	Mars1
GSM1691899	NA	NA	66	male	sepsis	NA	NA	NA	NA	NA	NA
GSM1691900	1	13	72	male	sepsis	hap	No_ICUA	No_DM	NA	A_very_low	Mars3
GSM1691901	0	28	31	female	sepsis	NA	NA	No_DM	abdo_s	B_medium_low	Mars2
GSM1691902	NA	NA	63	male	sepsis	NA	NA	NA	ctrl_GI	NA	NA
GSM1691903	0	28	50	male	sepsis	NA	No_ICUA	No_DM	NA	C_low	Mars1
GSM1691904	0	28	48	female	sepsis	NA	NA	No_DM	NA	NA	Mars2
GSM1691905	0	28	72	male	sepsis	NA	NA	NA	NA	NA	Mars3
GSM1691906	NA	NA	46	male	sepsis	NA	NA	NA	NA	NA	NA
GSM1691907	NA	NA	71	female	sepsis	NA	NA	NA	NA	NA	NA
GSM1691908	NA	NA	73	male	sepsis	NA	NA	NA	NA	NA	NA
GSM1691909	0	28	43	female	sepsis	NA	No_ICUA	NA	NA	NA	Mars2
GSM1691910	NA	NA	44	female	sepsis	NA	NA	NA	NA	NA	NA
GSM1691911	0	28	45	female	sepsis	hap	No_ICUA	No_DM	NA	D_normal	Mars3
GSM1691912	NA	NA	29	male	sepsis	NA	NA	NA	NA	NA	NA
GSM1691913	NA	NA	24	female	sepsis	NA	NA	NA	ctrl_GI	NA	NA
GSM1691914	NA	NA	86	male	sepsis	NA	NA	NA	NA	NA	NA
GSM1691915	0	28	68	male	sepsis	hap	No_ICUA	DM	NA	NA	Mars2
GSM1691916	NA	NA	30	male	sepsis	NA	No_ICUA	No_DM	NA	NA	NA
GSM1691917	NA	NA	75	male	sepsis	NA	NA	NA	NA	NA	NA
GSM1691918	0	28	58	female	sepsis	NA	ICUA	No_DM	NA	NA	Mars2
GSM1691919	NA	NA	78	male	sepsis	NA	NA	NA	NA	NA	NA
GSM1691920	NA	NA	73	male	sepsis	NA	NA	NA	ctrl_GI	NA	NA
GSM1691921	NA	NA	78	male	sepsis	NA	NA	NA	NA	NA	NA
GSM1691922	NA	NA	69	female	sepsis	hap	NA	No_DM	NA	NA	NA
GSM1691923	0	28	66	male	sepsis	hap	No_ICUA	DM	NA	NA	Mars3
GSM1691924	NA	NA	59	male	sepsis	NA	NA	NA	NA	NA	NA
GSM1691925	0	28	43	male	sepsis	NA	NA	No_DM	NA	C_low	Mars2
GSM1691926	NA	NA	66	female	sepsis	NA	NA	NA	ctrl_GI	NA	NA
GSM1691927	0	28	75	female	sepsis	NA	ICUA	No_DM	NA	D_normal	Mars2
GSM1691928	0	28	57	male	sepsis	cap	No_ICUA	No_DM	NA	NA	Mars3
GSM1691929	0	28	82	male	sepsis	NA	NA	NA	NA	NA	Mars3
GSM1691930	NA	NA	72	male	sepsis	NA	NA	NA	NA	NA	NA
GSM1691932	1	4	68	female	sepsis	NA	No_ICUA	No_DM	NA	C_low	Mars1
GSM1691933	0	28	48	female	sepsis	NA	NA	NA	NA	NA	Mars2
GSM1691934	0	28	69	male	sepsis	NA	No_ICUA	No_DM	NA	NA	Mars4
GSM1691935	1	15	62	male	sepsis	hap	No_ICUA	No_DM	NA	NA	Mars2
GSM1691936	NA	NA	49	male	sepsis	NA	NA	NA	ctrl_GI	NA	NA
GSM1691937	1	7	47	male	sepsis	NA	No_ICUA	NA	NA	NA	Mars1
GSM1691938	0	28	78	female	sepsis	NA	No_ICUA	No_DM	NA	C_low	Mars3
GSM1691939	NA	NA	60	male	sepsis	NA	NA	NA	NA	NA	NA
GSM1691940	NA	NA	59	male	sepsis	NA	NA	NA	NA	NA	NA
GSM1691941	0	28	63	female	sepsis	NA	No_ICUA	No_DM	NA	NA	Mars2
GSM1691942	0	28	37	male	sepsis	NA	No_ICUA	No_DM	NA	NA	Mars1
GSM1691943	1	12	68	male	sepsis	NA	NA	No_DM	NA	NA	Mars1
GSM1691944	0	28	59	female	sepsis	hap	No_ICUA	No_DM	NA	C_low	Mars3
GSM1691945	NA	NA	80	female	sepsis	NA	NA	NA	NA	NA	NA
GSM1691946	1	8	75	male	sepsis	NA	NA	NA	NA	NA	Mars3
GSM1691947	0	28	63	male	sepsis	NA	NA	No_DM	NA	NA	Mars2
GSM1691948	NA	NA	72	female	sepsis	NA	No_ICUA	No_DM	NA	NA	NA
GSM1691949	NA	NA	82	male	sepsis	NA	NA	DM	NA	NA	NA
GSM1691950	NA	NA	77	female	sepsis	NA	NA	NA	NA	NA	NA
GSM1691951	NA	NA	60	male	sepsis	NA	NA	NA	NA	NA	NA
GSM1691952	NA	NA	53	male	sepsis	NA	NA	NA	ctrl_GI	NA	NA
GSM1691953	0	28	53	male	sepsis	NA	NA	NA	NA	NA	Mars2
GSM1691954	0	28	63	male	sepsis	NA	NA	No_DM	abdo_s	NA	Mars2
GSM1691955	NA	NA	30	male	sepsis	NA	No_ICUA	NA	NA	NA	NA
GSM1691957	0	28	51	female	sepsis	NA	No_ICUA	NA	NA	NA	Mars1
GSM1691958	NA	NA	40	male	sepsis	NA	NA	NA	NA	NA	NA
GSM1691959	0	28	63	male	sepsis	NA	NA	No_DM	abdo_s	NA	Mars2
GSM1691960	0	28	65	male	sepsis	NA	No_ICUA	No_DM	NA	NA	Mars3
GSM1691961	0	28	71	female	sepsis	NA	NA	DM	NA	NA	Mars4
GSM1691962	0	28	61	male	sepsis	NA	No_ICUA	NA	NA	NA	Mars3
GSM1691963	0	28	38	male	sepsis	NA	ICUA	NA	NA	NA	Mars4
GSM1691964	NA	NA	73	male	sepsis	NA	NA	NA	NA	NA	NA
GSM1691965	1	15	53	male	sepsis	hap	No_ICUA	No_DM	NA	NA	Mars2
GSM1691966	1	8	62	male	sepsis	NA	ICUA	No_DM	NA	NA	Mars1
GSM1691967	NA	NA	68	male	sepsis	NA	NA	NA	NA	NA	NA
GSM1691968	0	28	53	female	sepsis	NA	No_ICUA	No_DM	abdo_s	NA	Mars2
GSM1691969	1	0	58	female	sepsis	NA	NA	No_DM	NA	B_medium_low	Mars1
GSM1691970	0	28	82	male	sepsis	NA	No_ICUA	NA	NA	NA	Mars1
GSM1691971	NA	NA	33	female	sepsis	NA	NA	NA	NA	NA	NA
GSM1691972	NA	NA	76	male	sepsis	NA	NA	NA	NA	NA	NA
GSM1691973	0	28	68	male	sepsis	NA	NA	DM	NA	NA	Mars4
GSM1691974	NA	NA	38	male	sepsis	NA	NA	NA	NA	NA	NA
GSM1691975	NA	NA	71	female	sepsis	NA	NA	NA	NA	NA	NA
GSM1691976	NA	NA	62	male	sepsis	NA	NA	NA	NA	NA	NA
GSM1691977	0	28	59	male	sepsis	cap	No_ICUA	No_DM	NA	NA	Mars4
GSM1691978	NA	NA	78	male	sepsis	NA	NA	NA	NA	NA	NA
GSM1691979	NA	NA	32	male	sepsis	NA	NA	NA	NA	NA	NA
GSM1691980	0	28	77	female	sepsis	NA	No_ICUA	DM	abdo_s	D_normal	Mars1
GSM1691981	1	0	88	male	sepsis	hap	NA	No_DM	NA	NA	Mars1
GSM1691982	NA	NA	65	male	sepsis	NA	NA	NA	NA	NA	NA
GSM1691983	0	28	73	male	sepsis	NA	No_ICUA	NA	NA	NA	Mars2
GSM1691984	1	2	57	female	sepsis	hap	No_ICUA	No_DM	NA	A_very_low	Mars1
GSM1691985	1	13	76	female	sepsis	NA	No_ICUA	NA	NA	NA	Mars2
GSM1691986	0	28	51	female	sepsis	NA	No_ICUA	No_DM	abdo_s	NA	Mars2
GSM1691987	0	28	71	male	sepsis	hap	No_ICUA	No_DM	NA	B_medium_low	Mars2
GSM1691988	NA	NA	42	male	sepsis	NA	NA	NA	NA	NA	NA
GSM1691989	0	28	49	male	sepsis	NA	NA	No_DM	NA	NA	Mars3
GSM1691990	0	28	49	male	sepsis	NA	NA	No_DM	NA	A_very_low	Mars2
GSM1691991	1	5	79	male	sepsis	NA	No_ICUA	NA	NA	NA	Mars2
GSM1691992	1	14	66	female	sepsis	NA	No_ICUA	DM	NA	NA	Mars2
GSM1691993	0	28	54	male	sepsis	NA	No_ICUA	No_DM	NA	NA	Mars3
GSM1691994	0	28	72	female	sepsis	NA	No_ICUA	No_DM	NA	NA	Mars2
GSM1691995	0	28	46	female	sepsis	NA	ICUA	No_DM	NA	B_medium_low	Mars1
GSM1691996	NA	NA	79	male	sepsis	NA	NA	NA	NA	NA	NA
GSM1691997	0	28	70	male	sepsis	NA	ICUA	DM	NA	NA	Mars4
GSM1691998	NA	NA	30	male	sepsis	NA	NA	NA	NA	NA	NA
GSM1691999	NA	NA	81	male	sepsis	NA	NA	NA	NA	NA	NA
GSM1692000	0	28	74	male	sepsis	NA	No_ICUA	No_DM	NA	NA	Mars3
GSM1692001	NA	NA	29	female	sepsis	NA	NA	NA	NA	NA	NA
GSM1692002	0	28	60	female	sepsis	NA	ICUA	NA	NA	NA	Mars2
GSM1692003	NA	NA	82	male	sepsis	NA	NA	NA	NA	NA	NA
GSM1692004	1	6	41	female	sepsis	NA	NA	No_DM	NA	NA	Mars4
GSM1692005	0	28	63	male	sepsis	hap	ICUA	No_DM	NA	NA	Mars3
GSM1692006	1	3	56	female	sepsis	NA	No_ICUA	No_DM	NA	NA	Mars1
GSM1692007	0	28	74	female	sepsis	hap	No_ICUA	No_DM	abdo_s	NA	Mars2
GSM1692008	0	28	72	female	sepsis	NA	No_ICUA	No_DM	NA	NA	Mars1
GSM1692009	0	28	57	female	sepsis	hap	No_ICUA	No_DM	NA	NA	Mars2
GSM1692010	NA	NA	60	male	sepsis	NA	NA	NA	NA	NA	NA
GSM1692011	1	2	77	male	sepsis	NA	NA	NA	NA	NA	Mars1
GSM1692012	0	28	59	female	sepsis	NA	No_ICUA	NA	NA	NA	Mars1
GSM1692015	NA	NA	58	female	sepsis	NA	NA	NA	NA	NA	NA
GSM1692016	0	28	48	male	sepsis	NA	NA	No_DM	abdo_s	NA	Mars4
GSM1692017	1	2	66	male	sepsis	NA	NA	DM	NA	NA	Mars2
GSM1692018	NA	NA	55	female	sepsis	NA	NA	NA	NA	NA	NA
GSM1692019	0	28	73	male	sepsis	hap	NA	DM	NA	NA	Mars1
GSM1692020	NA	NA	20	female	sepsis	NA	NA	NA	NA	NA	NA
GSM1692021	NA	NA	58	male	sepsis	NA	NA	NA	NA	NA	NA
GSM1692022	0	28	64	male	sepsis	NA	ICUA	DM	abdo_s	NA	Mars1
GSM1692023	0	28	61	female	sepsis	NA	No_ICUA	No_DM	NA	NA	Mars1
GSM1692024	1	3	37	male	sepsis	NA	No_ICUA	No_DM	NA	NA	Mars1
GSM1692025	0	28	76	female	sepsis	NA	NA	DM	NA	B_medium_low	Mars3
GSM1692026	NA	NA	45	male	sepsis	NA	NA	NA	NA	NA	NA
GSM1692027	NA	NA	30	female	sepsis	NA	No_ICUA	NA	NA	NA	NA
GSM1692028	NA	NA	57	female	sepsis	NA	NA	NA	NA	NA	NA
GSM1692029	1	3	72	male	sepsis	hap	NA	No_DM	NA	B_medium_low	Mars1
GSM1692030	0	28	62	male	sepsis	NA	ICUA	No_DM	abdo_s	NA	Mars1
GSM1692032	0	28	48	male	sepsis	NA	NA	NA	NA	NA	Mars1
GSM1692033	0	28	65	female	sepsis	NA	No_ICUA	No_DM	NA	NA	Mars3
GSM1692034	0	28	52	female	sepsis	NA	No_ICUA	No_DM	NA	D_normal	Mars2
GSM1692035	0	28	48	male	sepsis	hap	No_ICUA	DM	NA	NA	Mars3
GSM1692036	NA	NA	68	male	sepsis	NA	NA	NA	NA	NA	NA
GSM1692037	NA	NA	86	male	sepsis	NA	NA	NA	NA	NA	NA
GSM1692038	1	12	56	female	sepsis	NA	NA	No_DM	abdo_s	NA	Mars1
GSM1692039	NA	NA	55	male	sepsis	NA	NA	NA	NA	NA	NA
GSM1692040	0	28	57	male	sepsis	hap	NA	No_DM	NA	NA	Mars4
GSM1692041	0	28	55	female	sepsis	NA	No_ICUA	DM	NA	NA	Mars3
GSM1692042	0	28	48	female	sepsis	NA	No_ICUA	NA	NA	NA	Mars3
GSM1692043	1	1	89	female	sepsis	NA	NA	No_DM	NA	NA	Mars1
GSM1692044	NA	NA	76	female	sepsis	NA	NA	NA	NA	NA	NA
GSM1692045	0	28	55	male	sepsis	hap	No_ICUA	No_DM	NA	B_medium_low	Mars2
GSM1692046	NA	NA	72	female	sepsis	NA	NA	NA	NA	NA	NA
GSM1692047	1	1	44	female	sepsis	NA	NA	No_DM	NA	NA	Mars2
GSM1692048	NA	NA	71	female	sepsis	NA	NA	NA	NA	NA	NA
GSM1692049	NA	NA	70	male	sepsis	NA	NA	NA	NA	NA	NA
GSM1692050	0	28	38	female	sepsis	NA	No_ICUA	No_DM	abdo_s	NA	Mars2
GSM1692051	0	28	53	male	sepsis	NA	NA	No_DM	NA	NA	Mars1
GSM1692052	0	28	75	female	sepsis	NA	NA	No_DM	NA	NA	Mars2
GSM1692053	NA	NA	75	male	sepsis	NA	NA	NA	ctrl_GI	NA	NA
GSM1692054	NA	NA	77	male	sepsis	NA	NA	NA	ctrl_GI	NA	NA
GSM1692055	0	28	73	female	sepsis	NA	No_ICUA	No_DM	NA	D_normal	Mars4
GSM1692056	1	1	50	female	sepsis	NA	NA	No_DM	NA	NA	Mars1
GSM1692057	NA	NA	64	female	sepsis	NA	NA	NA	NA	NA	NA
GSM1692058	0	28	50	male	sepsis	NA	No_ICUA	DM	NA	D_normal	Mars2
GSM1692059	0	28	71	female	sepsis	NA	No_ICUA	No_DM	abdo_s	NA	Mars2
GSM1692060	0	28	54	female	sepsis	NA	No_ICUA	No_DM	NA	B_medium_low	Mars1
GSM1692061	0	28	22	male	sepsis	hap	No_ICUA	No_DM	NA	NA	Mars2
GSM1692062	NA	NA	64	male	sepsis	NA	NA	NA	NA	NA	NA
GSM1692063	0	28	70	female	sepsis	cap	No_ICUA	No_DM	NA	NA	Mars4
GSM1692064	1	6	66	male	sepsis	NA	No_ICUA	NA	NA	NA	Mars1
GSM1692065	0	28	66	female	sepsis	NA	NA	No_DM	NA	NA	Mars1
GSM1692066	0	28	49	female	sepsis	NA	NA	No_DM	abdo_s	NA	Mars4
GSM1692067	NA	NA	63	female	sepsis	NA	NA	NA	NA	NA	NA
GSM1692068	0	28	60	female	sepsis	NA	NA	DM	NA	B_medium_low	Mars3
GSM1692069	NA	NA	46	female	sepsis	NA	NA	NA	NA	NA	NA
GSM1692070	NA	NA	41	female	sepsis	NA	NA	NA	NA	NA	NA
GSM1692071	1	1	63	male	sepsis	NA	NA	DM	NA	C_low	Mars2
GSM1692072	NA	NA	82	female	sepsis	NA	NA	NA	NA	NA	NA
GSM1692073	0	28	85	male	sepsis	NA	NA	No_DM	NA	NA	Mars4
GSM1692074	0	28	36	female	sepsis	NA	No_ICUA	No_DM	NA	NA	Mars2
GSM1692075	NA	NA	82	female	sepsis	NA	NA	NA	ctrl_GI	NA	NA
GSM1692077	0	28	67	female	sepsis	NA	No_ICUA	DM	NA	NA	Mars3
GSM1692078	NA	NA	70	male	sepsis	NA	NA	NA	ctrl_GI	NA	NA
GSM1692079	1	1	43	male	sepsis	NA	No_ICUA	No_DM	NA	NA	Mars4
GSM1692080	NA	NA	30	male	sepsis	NA	NA	NA	ctrl_GI	NA	NA
GSM1692081	0	28	69	male	sepsis	NA	NA	NA	NA	NA	Mars1
GSM1692082	NA	NA	70	male	sepsis	NA	NA	NA	NA	NA	NA
GSM1692083	NA	NA	60	female	sepsis	NA	NA	NA	NA	NA	NA
GSM1692084	0	28	71	male	sepsis	NA	No_ICUA	No_DM	abdo_s	NA	Mars2
GSM1692085	NA	NA	26	female	sepsis	NA	NA	DM	NA	NA	NA
GSM1692086	0	28	67	male	sepsis	NA	No_ICUA	DM	abdo_s	NA	Mars2
GSM1692087	0	28	70	female	sepsis	NA	NA	No_DM	NA	NA	Mars3
GSM1692088	NA	NA	62	female	sepsis	NA	NA	NA	NA	NA	NA
GSM1692089	0	28	63	male	sepsis	hap	No_ICUA	No_DM	NA	NA	Mars3
GSM1692090	NA	NA	63	female	sepsis	NA	NA	NA	NA	NA	NA
GSM1692091	NA	NA	68	male	sepsis	NA	NA	NA	NA	NA	NA
GSM1692092	1	5	73	male	sepsis	NA	No_ICUA	DM	NA	NA	Mars3
GSM1692093	0	28	63	female	sepsis	NA	No_ICUA	NA	NA	NA	Mars3
GSM1692094	0	28	53	male	sepsis	NA	No_ICUA	No_DM	NA	NA	Mars3
GSM1692095	NA	NA	72	male	sepsis	NA	NA	NA	NA	NA	NA
GSM1692096	0	28	81	male	sepsis	hap	NA	No_DM	NA	NA	Mars2
GSM1692097	NA	NA	75	female	sepsis	NA	No_ICUA	No_DM	NA	NA	NA
GSM1692098	NA	NA	66	male	sepsis	NA	NA	NA	NA	NA	NA
GSM1692099	0	28	56	male	sepsis	NA	No_ICUA	No_DM	NA	D_normal	Mars4
GSM1692100	1	5	73	male	sepsis	NA	No_ICUA	DM	NA	NA	Mars1
GSM1692101	0	28	62	male	sepsis	hap	NA	NA	NA	NA	Mars4
GSM1692102	NA	NA	69	female	sepsis	NA	NA	NA	NA	NA	NA
GSM1692103	0	28	63	female	sepsis	NA	NA	NA	NA	NA	Mars2
GSM1692104	NA	NA	57	male	sepsis	NA	NA	NA	NA	NA	NA
GSM1692105	1	0	49	male	sepsis	NA	NA	NA	NA	NA	Mars1
GSM1692106	NA	NA	56	female	sepsis	NA	NA	NA	NA	NA	NA
GSM1692107	0	28	70	male	sepsis	NA	NA	No_DM	NA	NA	Mars2
GSM1692108	0	28	57	male	sepsis	hap	No_ICUA	No_DM	NA	B_medium_low	Mars2
GSM1692109	0	28	60	female	sepsis	NA	No_ICUA	DM	NA	NA	Mars1
GSM1692110	NA	NA	41	female	sepsis	NA	NA	NA	ctrl_GI	NA	NA
GSM1692111	NA	NA	74	male	sepsis	NA	NA	NA	NA	NA	NA
GSM1692112	1	3	72	female	sepsis	NA	No_ICUA	DM	NA	B_medium_low	Mars2
GSM1692114	1	12	68	male	sepsis	NA	ICUA	No_DM	abdo_s	NA	Mars2
GSM1692115	0	28	52	female	sepsis	NA	No_ICUA	No_DM	NA	NA	Mars1
GSM1692116	0	28	62	male	sepsis	NA	NA	No_DM	NA	NA	Mars3
GSM1692117	0	28	64	male	sepsis	NA	NA	No_DM	abdo_s	NA	Mars2
GSM1692118	0	28	67	male	sepsis	hap	No_ICUA	No_DM	NA	NA	Mars4
GSM1692119	1	6	82	female	sepsis	NA	No_ICUA	No_DM	abdo_s	NA	Mars1
GSM1692120	NA	NA	81	male	sepsis	NA	No_ICUA	NA	NA	NA	NA
GSM1692121	0	28	74	male	sepsis	cap	NA	NA	NA	NA	Mars2
GSM1692122	NA	NA	26	female	sepsis	NA	NA	NA	NA	NA	NA
GSM1692123	0	28	67	male	sepsis	NA	No_ICUA	NA	NA	NA	Mars1
GSM1692124	1	14	53	male	sepsis	NA	NA	NA	NA	NA	Mars1
GSM1692125	0	28	57	female	sepsis	NA	No_ICUA	NA	NA	NA	Mars3
GSM1692126	0	28	82	male	sepsis	NA	NA	DM	abdo_s	NA	Mars2
GSM1692127	0	28	64	female	sepsis	NA	No_ICUA	No_DM	NA	NA	Mars3
GSM1692128	NA	NA	61	female	sepsis	NA	NA	NA	NA	NA	NA
GSM1692129	NA	NA	50	female	sepsis	NA	NA	NA	NA	NA	NA
GSM1692130	0	28	66	female	sepsis	NA	No_ICUA	No_DM	NA	D_normal	Mars3
GSM1692131	NA	NA	84	female	sepsis	NA	NA	NA	NA	NA	NA
GSM1692132	0	28	82	male	sepsis	hap	NA	No_DM	NA	NA	Mars2
GSM1692133	0	28	34	male	sepsis	NA	No_ICUA	No_DM	NA	NA	Mars1
GSM1692135	NA	NA	46	male	sepsis	NA	NA	NA	NA	NA	NA
GSM1692136	0	28	67	male	sepsis	hap	No_ICUA	No_DM	NA	NA	Mars1
GSM1692137	0	28	64	female	sepsis	NA	No_ICUA	DM	abdo_s	NA	Mars2
GSM1692138	0	28	67	male	sepsis	NA	NA	No_DM	abdo_s	NA	Mars2
GSM1692139	0	28	49	female	sepsis	NA	NA	NA	NA	A_very_low	Mars2
GSM1692140	0	28	71	male	sepsis	NA	No_ICUA	No_DM	NA	NA	Mars2
GSM1692141	0	28	65	female	sepsis	NA	NA	No_DM	NA	NA	Mars2
GSM1692142	0	28	76	male	sepsis	hap	NA	No_DM	NA	NA	Mars1
GSM1692143	0	28	77	female	sepsis	NA	No_ICUA	No_DM	NA	NA	Mars4
GSM1692144	1	4	67	male	sepsis	NA	NA	NA	NA	NA	Mars4
GSM1692145	0	28	30	female	sepsis	NA	NA	No_DM	NA	NA	Mars4
GSM1692146	1	3	71	female	sepsis	NA	No_ICUA	No_DM	NA	NA	Mars2
GSM1692147	NA	NA	65	male	sepsis	NA	NA	NA	ctrl_GI	NA	NA
GSM1692148	1	10	75	male	sepsis	NA	No_ICUA	NA	NA	NA	Mars2
GSM1692149	1	28	80	male	sepsis	NA	ICUA	NA	NA	NA	Mars2
GSM1692150	NA	NA	64	female	sepsis	NA	NA	NA	ctrl_GI	NA	NA
GSM1692151	1	15	56	female	sepsis	NA	ICUA	NA	NA	NA	Mars1
GSM1692152	NA	NA	67	male	sepsis	NA	NA	NA	NA	NA	NA
GSM1692153	0	28	69	male	sepsis	NA	NA	NA	NA	NA	Mars2
GSM1692154	NA	NA	80	female	sepsis	NA	NA	NA	NA	NA	NA
GSM1692155	NA	NA	77	male	sepsis	NA	NA	NA	ctrl_GI	NA	NA
GSM1692156	0	28	68	female	sepsis	NA	No_ICUA	DM	NA	NA	Mars2
GSM1692157	0	28	55	male	sepsis	hap	No_ICUA	No_DM	NA	NA	Mars3
GSM1692158	0	28	36	male	sepsis	NA	No_ICUA	No_DM	NA	D_normal	Mars4
GSM1692159	NA	NA	93	female	sepsis	NA	NA	NA	NA	NA	NA
GSM1692160	1	2	48	male	sepsis	NA	NA	No_DM	abdo_s	NA	Mars1
GSM1692161	NA	NA	46	male	sepsis	NA	NA	NA	NA	NA	NA
GSM1692162	0	28	69	female	sepsis	NA	NA	NA	NA	B_medium_low	Mars1
GSM1692163	1	18	72	female	sepsis	NA	NA	NA	NA	NA	Mars1
GSM1692164	NA	NA	62	male	sepsis	NA	NA	NA	NA	NA	NA
GSM1692165	0	28	78	male	sepsis	hap	No_ICUA	DM	NA	D_normal	Mars1
GSM1692166	0	28	40	male	sepsis	NA	No_ICUA	No_DM	abdo_s	NA	Mars2
GSM1692167	0	28	81	male	sepsis	hap	No_ICUA	No_DM	NA	C_low	Mars2
GSM1692168	0	28	43	female	sepsis	NA	No_ICUA	NA	NA	NA	Mars3
GSM1692169	1	12	62	male	sepsis	hap	No_ICUA	No_DM	NA	NA	Mars3
GSM1692170	1	7	70	male	sepsis	NA	No_ICUA	DM	NA	NA	Mars1
GSM1692171	NA	NA	82	male	sepsis	NA	ICUA	No_DM	NA	NA	NA
GSM1692172	0	28	84	female	sepsis	hap	NA	DM	NA	NA	Mars4
GSM1692173	NA	NA	53	male	sepsis	NA	ICUA	NA	NA	NA	NA
GSM1692174	0	28	63	male	sepsis	NA	ICUA	No_DM	NA	D_normal	Mars1
GSM1692175	1	4	77	male	sepsis	NA	NA	NA	NA	NA	Mars3
GSM1692176	NA	NA	42	female	sepsis	NA	NA	NA	ctrl_GI	NA	NA
GSM1692177	NA	NA	70	female	sepsis	hap	No_ICUA	No_DM	NA	NA	NA
GSM1692178	NA	NA	91	female	sepsis	NA	NA	NA	NA	NA	NA
GSM1692179	NA	NA	75	male	sepsis	NA	NA	NA	NA	NA	NA
GSM1692180	NA	NA	79	female	sepsis	NA	NA	NA	NA	NA	NA
GSM1692181	0	28	71	male	sepsis	hap	NA	No_DM	NA	NA	Mars1
GSM1692182	1	3	88	female	sepsis	NA	No_ICUA	DM	NA	NA	Mars2
GSM1692183	NA	NA	76	male	sepsis	NA	NA	NA	NA	NA	NA
GSM1692184	1	1	70	female	sepsis	NA	NA	No_DM	NA	NA	Mars2
GSM1692185	NA	NA	89	female	sepsis	NA	NA	NA	NA	NA	NA
GSM1692186	1	2	57	male	sepsis	NA	No_ICUA	NA	NA	NA	Mars2
GSM1692187	0	28	83	female	sepsis	NA	NA	No_DM	NA	A_very_low	Mars2
GSM1692188	0	28	25	male	sepsis	NA	NA	NA	NA	NA	Mars1
GSM1692189	NA	NA	57	female	sepsis	NA	NA	NA	NA	NA	NA
GSM1692190	1	3	59	female	sepsis	NA	No_ICUA	No_DM	NA	NA	Mars1
GSM1692191	0	28	74	female	sepsis	NA	No_ICUA	NA	NA	NA	Mars2
GSM1692192	0	28	47	female	sepsis	hap	No_ICUA	No_DM	NA	NA	Mars2
GSM1692193	0	28	71	male	sepsis	NA	No_ICUA	NA	NA	NA	Mars3
GSM1692194	NA	NA	70	female	sepsis	NA	NA	NA	NA	NA	NA
GSM1692195	NA	NA	74	male	sepsis	NA	NA	NA	ctrl_GI	NA	NA
GSM1692196	0	28	77	male	sepsis	NA	No_ICUA	No_DM	NA	NA	Mars2
GSM1692197	0	28	60	male	sepsis	NA	NA	NA	NA	NA	Mars3
GSM1692198	0	28	54	male	sepsis	NA	No_ICUA	No_DM	abdo_s	NA	Mars2
GSM1692199	0	28	71	female	sepsis	hap	No_ICUA	No_DM	NA	NA	Mars2
GSM1692200	NA	NA	38	male	sepsis	NA	NA	NA	NA	NA	NA
GSM1692201	0	28	66	female	sepsis	NA	No_ICUA	DM	abdo_s	NA	Mars1
GSM1692202	0	28	55	male	sepsis	NA	NA	NA	NA	B_medium_low	Mars3
GSM1692203	0	28	51	female	sepsis	hap	No_ICUA	No_DM	NA	NA	Mars2
GSM1692204	0	28	72	male	sepsis	hap	No_ICUA	No_DM	NA	NA	Mars2
GSM1692205	1	23	61	male	sepsis	NA	ICUA	No_DM	NA	NA	Mars1
GSM1692206	0	28	59	male	sepsis	NA	NA	NA	NA	NA	Mars3
GSM1692207	0	28	41	female	sepsis	NA	NA	DM	NA	NA	Mars1
GSM1692208	NA	NA	56	male	sepsis	NA	NA	NA	NA	NA	NA
GSM1692209	1	6	78	male	sepsis	NA	No_ICUA	No_DM	NA	NA	Mars3
GSM1692210	NA	NA	59	female	sepsis	NA	NA	NA	NA	NA	NA
GSM1692211	1	12	75	female	sepsis	NA	No_ICUA	No_DM	abdo_s	NA	Mars3
GSM1692212	0	28	76	female	sepsis	NA	No_ICUA	No_DM	NA	C_low	Mars2
GSM1692213	0	28	43	female	sepsis	NA	NA	No_DM	NA	NA	Mars1
GSM1692214	1	7	61	male	sepsis	NA	No_ICUA	NA	NA	NA	Mars1
GSM1692215	NA	NA	69	male	sepsis	NA	NA	NA	NA	NA	NA
GSM1692216	0	28	48	male	sepsis	hap	ICUA	No_DM	NA	D_normal	Mars3
GSM1692217	0	28	32	female	sepsis	NA	NA	No_DM	NA	NA	Mars2
GSM1692218	NA	NA	73	female	sepsis	NA	NA	NA	NA	NA	NA
GSM1692219	NA	NA	74	male	sepsis	NA	NA	NA	ctrl_GI	NA	NA
GSM1692220	NA	NA	74	male	sepsis	NA	No_ICUA	DM	NA	NA	NA
GSM1692221	0	28	36	female	sepsis	NA	No_ICUA	NA	NA	NA	Mars3
GSM1692222	0	28	56	male	sepsis	NA	NA	No_DM	NA	NA	Mars3
GSM1692223	1	14	53	male	sepsis	hap	ICUA	No_DM	NA	NA	Mars2
GSM1692224	1	27	52	female	sepsis	NA	ICUA	No_DM	NA	NA	Mars2
GSM1692225	0	28	55	male	sepsis	NA	No_ICUA	NA	NA	NA	Mars3
GSM1692226	0	28	72	male	sepsis	NA	NA	No_DM	NA	NA	Mars4
GSM1692227	0	28	62	female	sepsis	NA	NA	NA	NA	NA	Mars3
GSM1692228	0	28	83	female	sepsis	NA	NA	NA	NA	NA	Mars4
GSM1692229	NA	NA	82	female	sepsis	NA	NA	NA	NA	NA	NA
GSM1692230	0	28	49	female	sepsis	NA	NA	DM	NA	NA	Mars1
GSM1692231	NA	NA	59	female	sepsis	NA	NA	NA	ctrl_GI	NA	NA
GSM1692232	0	28	81	female	sepsis	NA	No_ICUA	No_DM	NA	A_very_low	Mars2
GSM1692233	NA	NA	61	male	sepsis	NA	NA	NA	NA	NA	NA
GSM1692234	NA	NA	65	male	sepsis	NA	NA	NA	NA	NA	NA
GSM1692235	NA	NA	57	female	sepsis	NA	NA	No_DM	NA	NA	NA
GSM1692237	NA	NA	75	female	sepsis	NA	NA	NA	NA	NA	NA
GSM1692238	0	28	75	male	sepsis	NA	No_ICUA	No_DM	abdo_s	NA	Mars1
GSM1692239	NA	NA	64	male	sepsis	NA	NA	NA	ctrl_GI	NA	NA
GSM1692240	0	28	17	female	sepsis	NA	NA	NA	NA	NA	Mars2
GSM1692241	1	16	58	male	sepsis	NA	No_ICUA	No_DM	NA	NA	Mars2
GSM1692242	0	28	66	male	sepsis	NA	No_ICUA	No_DM	NA	C_low	Mars3
GSM1692243	0	28	68	male	sepsis	NA	NA	NA	NA	NA	Mars2
GSM1692244	1	7	77	male	sepsis	NA	NA	No_DM	NA	D_normal	Mars1
GSM1692245	0	28	53	male	sepsis	hap	NA	DM	NA	NA	Mars3
GSM1692246	NA	NA	23	female	sepsis	NA	NA	NA	NA	NA	NA
GSM1692247	0	28	61	male	sepsis	NA	No_ICUA	NA	NA	NA	Mars3
GSM1692248	NA	NA	73	male	sepsis	NA	NA	NA	ctrl_GI	NA	NA
GSM1692249	NA	NA	62	male	sepsis	NA	NA	NA	ctrl_GI	NA	NA
GSM1692250	NA	NA	69	male	sepsis	hap	No_ICUA	No_DM	NA	NA	NA
GSM1692251	1	3	53	female	sepsis	hap	No_ICUA	No_DM	NA	NA	Mars1
GSM1692252	NA	NA	76	male	sepsis	NA	NA	NA	NA	NA	NA
GSM1692253	NA	NA	73	male	sepsis	NA	NA	NA	NA	NA	NA
GSM1692254	NA	NA	59	male	sepsis	NA	NA	NA	NA	NA	NA
GSM1692255	0	28	64	male	sepsis	NA	No_ICUA	No_DM	abdo_s	D_normal	Mars1
GSM1692256	NA	NA	80	male	sepsis	NA	NA	NA	NA	NA	NA
GSM1692257	0	28	65	female	sepsis	NA	NA	NA	NA	NA	Mars2
GSM1692258	0	28	35	male	sepsis	hap	ICUA	No_DM	NA	NA	Mars1
GSM1692259	0	28	27	female	sepsis	hap	No_ICUA	No_DM	NA	NA	Mars2
GSM1692260	0	28	30	male	sepsis	NA	NA	NA	NA	NA	Mars2
GSM1692261	0	28	60	male	sepsis	NA	NA	No_DM	abdo_s	NA	Mars2
GSM1692262	NA	NA	53	male	sepsis	NA	NA	NA	NA	NA	NA
GSM1692263	NA	NA	62	female	sepsis	NA	NA	NA	NA	NA	NA
GSM1692264	1	10	63	male	sepsis	NA	No_ICUA	DM	NA	NA	Mars2
GSM1692265	NA	NA	57	female	sepsis	NA	NA	NA	NA	NA	NA
GSM1692266	0	28	73	female	sepsis	hap	NA	NA	NA	NA	Mars3
GSM1692267	NA	NA	54	female	sepsis	NA	NA	NA	NA	NA	NA
GSM1692268	1	0	62	male	sepsis	hap	NA	No_DM	NA	C_low	Mars2
GSM1692269	0	28	45	male	sepsis	NA	No_ICUA	No_DM	NA	NA	Mars4
GSM1692270	NA	NA	55	female	sepsis	NA	NA	NA	ctrl_GI	NA	NA
GSM1692271	1	10	76	female	sepsis	NA	No_ICUA	DM	NA	NA	Mars1
GSM1692272	0	28	74	female	sepsis	hap	NA	No_DM	NA	NA	Mars4
GSM1692273	NA	NA	81	male	sepsis	NA	NA	NA	NA	NA	NA
GSM1692274	0	28	78	female	sepsis	NA	No_ICUA	DM	NA	NA	Mars1
GSM1692275	NA	NA	86	male	sepsis	NA	NA	NA	ctrl_GI	NA	NA
GSM1692276	NA	NA	60	female	sepsis	NA	NA	NA	NA	NA	NA
GSM1692277	0	28	59	female	sepsis	NA	No_ICUA	No_DM	NA	B_medium_low	Mars1
GSM1692278	0	28	62	male	sepsis	NA	No_ICUA	No_DM	abdo_s	NA	Mars2
GSM1692279	1	2	62	female	sepsis	NA	No_ICUA	DM	NA	NA	Mars3
GSM1692280	NA	NA	60	male	sepsis	NA	NA	NA	NA	NA	NA
GSM1692281	NA	NA	68	male	sepsis	NA	NA	NA	ctrl_GI	NA	NA
GSM1692282	NA	NA	62	male	sepsis	NA	NA	NA	NA	NA	NA
GSM1692283	NA	NA	73	female	sepsis	NA	NA	NA	NA	NA	NA
GSM1692284	0	28	42	female	sepsis	NA	NA	NA	NA	A_very_low	Mars2
GSM1692286	0	28	40	male	sepsis	NA	No_ICUA	NA	NA	NA	Mars3
GSM1692287	NA	NA	51	male	sepsis	NA	NA	NA	NA	NA	NA
GSM1692288	NA	NA	55	female	sepsis	NA	NA	NA	NA	NA	NA
GSM1692289	0	28	61	female	sepsis	NA	ICUA	NA	NA	NA	Mars2
GSM1692290	NA	NA	67	female	sepsis	NA	NA	NA	NA	NA	NA
GSM1692291	0	28	68	female	sepsis	NA	No_ICUA	DM	NA	NA	Mars3
GSM1692292	1	0	70	male	sepsis	NA	NA	No_DM	NA	NA	Mars3
GSM1692293	NA	NA	67	male	sepsis	NA	NA	NA	NA	NA	NA
GSM1692294	0	28	64	male	sepsis	NA	NA	No_DM	NA	NA	Mars1
GSM1692295	NA	NA	84	female	sepsis	NA	NA	NA	NA	NA	NA
GSM1692296	0	28	32	male	sepsis	NA	NA	No_DM	NA	NA	Mars2
GSM1692297	NA	NA	67	male	sepsis	NA	NA	NA	NA	NA	NA
GSM1692298	0	28	63	female	sepsis	NA	No_ICUA	DM	NA	B_medium_low	Mars3
GSM1692299	1	21	69	female	sepsis	NA	No_ICUA	DM	NA	D_normal	Mars1
GSM1692300	0	28	41	female	sepsis	NA	No_ICUA	NA	NA	NA	Mars3
GSM1692301	0	28	67	female	sepsis	NA	No_ICUA	NA	NA	NA	Mars1
GSM1692302	0	28	49	female	sepsis	NA	No_ICUA	No_DM	abdo_s	NA	Mars2
GSM1692303	0	28	42	male	sepsis	NA	No_ICUA	NA	NA	NA	Mars2
GSM1692304	0	28	65	male	sepsis	NA	No_ICUA	DM	NA	NA	Mars2
GSM1692305	0	28	52	male	sepsis	NA	No_ICUA	No_DM	NA	C_low	Mars1
GSM1692306	NA	NA	73	male	sepsis	NA	NA	NA	NA	NA	NA
GSM1692307	NA	NA	73	female	sepsis	NA	NA	NA	NA	NA	NA
GSM1692308	0	28	39	female	sepsis	NA	No_ICUA	NA	NA	NA	Mars2
GSM1692309	0	28	34	female	sepsis	NA	No_ICUA	No_DM	NA	C_low	Mars2
GSM1692310	NA	NA	37	male	sepsis	NA	NA	NA	NA	NA	NA
GSM1692311	1	11	73	male	sepsis	hap	NA	DM	NA	NA	Mars3
GSM1692312	1	0	73	male	sepsis	NA	NA	No_DM	NA	NA	Mars1
GSM1692313	NA	NA	77	female	sepsis	NA	NA	NA	NA	NA	NA
GSM1692314	NA	NA	54	male	sepsis	NA	NA	NA	ctrl_GI	NA	NA
GSM1692315	0	28	70	female	sepsis	NA	NA	NA	NA	NA	Mars3
GSM1692316	1	1	19	female	sepsis	NA	NA	NA	NA	NA	Mars2
GSM1692317	0	28	36	male	sepsis	NA	NA	No_DM	NA	NA	Mars3
GSM1692318	1	1	62	male	sepsis	NA	NA	No_DM	NA	B_medium_low	Mars2
GSM1692319	0	28	64	male	sepsis	NA	NA	NA	NA	NA	Mars2
GSM1692320	NA	NA	32	male	sepsis	NA	NA	NA	NA	NA	NA
GSM1692321	NA	NA	68	male	sepsis	NA	NA	NA	ctrl_GI	NA	NA
GSM1692322	0	28	62	female	sepsis	NA	ICUA	No_DM	NA	NA	Mars1
GSM1692323	NA	NA	73	female	sepsis	NA	NA	NA	NA	NA	NA
GSM1692324	NA	NA	73	female	sepsis	NA	NA	NA	NA	NA	NA
GSM1692326	1	25	72	male	sepsis	hap	ICUA	No_DM	NA	C_low	Mars4
GSM1692327	0	28	78	male	sepsis	NA	No_ICUA	DM	NA	NA	Mars4
GSM1692328	NA	NA	73	male	sepsis	NA	NA	NA	ctrl_GI	NA	NA
GSM1692329	1	5	82	female	sepsis	NA	No_ICUA	No_DM	abdo_s	NA	Mars2
GSM1692330	0	28	57	male	sepsis	NA	No_ICUA	DM	abdo_s	B_medium_low	Mars1
GSM1692331	1	2	68	male	sepsis	NA	NA	NA	NA	NA	Mars4
GSM1692332	0	28	63	female	sepsis	NA	No_ICUA	No_DM	NA	NA	Mars2
GSM1692333	NA	NA	79	male	sepsis	NA	NA	NA	NA	NA	NA
GSM1692334	NA	NA	53	male	sepsis	hap	No_ICUA	No_DM	NA	NA	NA
GSM1692335	0	28	61	male	sepsis	cap	NA	NA	NA	NA	Mars1
GSM1692336	1	1	68	male	sepsis	NA	NA	DM	NA	NA	Mars1
GSM1692337	0	28	66	female	sepsis	NA	No_ICUA	No_DM	abdo_s	NA	Mars2
GSM1692338	0	28	53	female	sepsis	NA	No_ICUA	NA	NA	NA	Mars3
GSM1692339	NA	NA	78	male	sepsis	NA	NA	NA	NA	NA	NA
GSM1692340	1	2	59	male	sepsis	NA	No_ICUA	No_DM	NA	NA	Mars3
GSM1692341	NA	NA	61	male	sepsis	NA	NA	NA	NA	NA	NA
GSM1692342	NA	NA	48	male	sepsis	NA	NA	NA	NA	NA	NA
GSM1692343	1	8	64	male	sepsis	NA	No_ICUA	No_DM	NA	D_normal	Mars2
GSM1692344	NA	NA	67	male	sepsis	NA	NA	NA	NA	NA	NA
GSM1692345	NA	NA	46	female	sepsis	NA	NA	NA	NA	NA	NA
GSM1692346	NA	NA	73	male	sepsis	NA	NA	NA	NA	NA	NA
GSM1692347	0	28	67	female	sepsis	NA	No_ICUA	No_DM	NA	NA	Mars1
GSM1692348	0	28	74	female	sepsis	NA	No_ICUA	No_DM	NA	C_low	Mars1
GSM1692349	NA	NA	70	female	sepsis	NA	NA	NA	NA	NA	NA
GSM1692350	1	0	67	male	sepsis	NA	NA	DM	NA	NA	Mars1
GSM1692352	1	8	60	female	sepsis	hap	No_ICUA	No_DM	NA	B_medium_low	Mars3
GSM1692353	NA	NA	47	male	sepsis	NA	NA	NA	NA	NA	NA
GSM1692354	NA	NA	55	male	sepsis	NA	NA	NA	NA	NA	NA
GSM1692355	0	28	64	male	sepsis	NA	NA	DM	NA	NA	Mars3
GSM1692356	0	28	78	male	sepsis	NA	NA	No_DM	NA	NA	Mars2
GSM1692357	0	28	80	male	sepsis	NA	No_ICUA	No_DM	NA	NA	Mars2
GSM1692358	NA	NA	70	female	sepsis	NA	NA	NA	NA	NA	NA
GSM1692359	NA	NA	84	female	sepsis	NA	NA	NA	NA	NA	NA
GSM1692360	0	28	45	female	sepsis	NA	No_ICUA	No_DM	NA	NA	Mars4
GSM1692361	0	28	58	male	sepsis	NA	No_ICUA	No_DM	NA	NA	Mars2
GSM1692362	0	28	65	female	sepsis	NA	NA	No_DM	abdo_s	NA	Mars2
GSM1692363	NA	NA	70	male	sepsis	NA	NA	NA	NA	NA	NA
GSM1692364	0	28	42	female	sepsis	NA	ICUA	No_DM	abdo_s	NA	Mars2
GSM1692365	NA	NA	67	female	sepsis	NA	NA	NA	NA	NA	NA
GSM1692366	0	28	52	male	sepsis	hap	ICUA	No_DM	NA	B_medium_low	Mars3
GSM1692367	NA	NA	64	male	sepsis	NA	NA	NA	NA	NA	NA
GSM1692368	NA	NA	66	male	sepsis	NA	NA	NA	NA	NA	NA
GSM1692369	1	15	56	male	sepsis	NA	No_ICUA	NA	NA	B_medium_low	Mars1
GSM1692370	NA	NA	75	male	sepsis	NA	NA	NA	NA	NA	NA
GSM1692371	NA	NA	55	male	sepsis	NA	NA	NA	NA	NA	NA
GSM1692372	NA	NA	65	male	sepsis	NA	ICUA	No_DM	abdo_s	C_low	NA
GSM1692373	0	28	71	male	sepsis	NA	No_ICUA	DM	NA	NA	Mars1
GSM1692374	0	28	61	male	sepsis	NA	No_ICUA	No_DM	NA	NA	Mars2
GSM1692375	0	28	41	female	sepsis	NA	No_ICUA	No_DM	NA	NA	Mars4
GSM1692376	1	11	55	male	sepsis	NA	No_ICUA	No_DM	NA	C_low	Mars3
GSM1692377	1	2	61	male	sepsis	NA	NA	NA	NA	NA	Mars3
GSM1692378	NA	NA	24	female	sepsis	NA	NA	NA	NA	NA	NA
GSM1692379	0	5	73	female	sepsis	NA	NA	No_DM	abdo_s	NA	Mars2
GSM1692380	NA	NA	76	male	sepsis	NA	NA	NA	NA	NA	NA
GSM1692381	0	28	59	male	sepsis	NA	NA	No_DM	NA	NA	Mars2
GSM1692382	NA	NA	73	female	sepsis	NA	No_ICUA	NA	NA	NA	NA
GSM1692383	NA	NA	37	male	sepsis	hap	NA	NA	NA	NA	NA
GSM1692384	0	28	79	male	sepsis	NA	NA	DM	abdo_s	NA	Mars1
GSM1692385	NA	NA	69	male	sepsis	NA	NA	NA	NA	NA	NA
GSM1692386	0	28	58	male	sepsis	hap	No_ICUA	No_DM	NA	D_normal	Mars2
GSM1692387	1	1	47	female	sepsis	hap	No_ICUA	No_DM	NA	NA	Mars1
GSM1692388	1	18	68	male	sepsis	NA	No_ICUA	DM	abdo_s	NA	Mars2
GSM1692389	1	19	45	male	sepsis	NA	NA	NA	NA	NA	Mars3
GSM1692390	NA	NA	60	female	sepsis	NA	NA	NA	NA	NA	NA
GSM1692391	0	28	57	female	sepsis	NA	No_ICUA	No_DM	NA	NA	Mars2
GSM1692392	0	28	67	male	sepsis	hap	ICUA	No_DM	NA	NA	Mars3
GSM1692393	0	28	56	female	sepsis	NA	No_ICUA	NA	NA	NA	Mars3
GSM1692394	1	1	69	female	sepsis	NA	NA	NA	NA	NA	Mars1
GSM1692395	0	28	60	male	sepsis	NA	NA	NA	NA	NA	Mars1
GSM1692396	NA	NA	54	male	sepsis	NA	No_ICUA	NA	NA	NA	NA
GSM1692397	0	28	73	male	sepsis	NA	NA	No_DM	abdo_s	NA	Mars2
GSM1692398	NA	NA	30	male	sepsis	NA	NA	NA	NA	NA	NA
GSM1692399	0	28	55	female	sepsis	hap	NA	NA	NA	NA	Mars1
GSM1692400	0	28	24	male	sepsis	NA	No_ICUA	No_DM	NA	B_medium_low	Mars3
GSM1692402	NA	NA	62	male	sepsis	NA	NA	NA	NA	NA	NA
GSM1692404	0	28	54	male	sepsis	NA	No_ICUA	No_DM	NA	NA	Mars2
GSM1692405	NA	NA	55	male	sepsis	NA	NA	NA	NA	NA	NA
GSM1692406	0	28	59	male	sepsis	NA	No_ICUA	No_DM	NA	C_low	Mars3
GSM1692407	0	28	25	male	sepsis	NA	NA	No_DM	NA	NA	Mars3
GSM1692408	0	28	56	female	sepsis	NA	ICUA	DM	NA	C_low	Mars2
GSM1692409	NA	NA	22	male	sepsis	NA	NA	NA	NA	NA	NA
GSM1692410	0	28	62	female	sepsis	hap	No_ICUA	No_DM	NA	NA	Mars1
GSM1692411	NA	NA	67	male	sepsis	NA	NA	NA	ctrl_GI	NA	NA
GSM1692412	0	28	71	female	sepsis	NA	No_ICUA	No_DM	abdo_s	NA	Mars1
GSM1692413	0	28	60	female	sepsis	hap	No_ICUA	No_DM	NA	NA	Mars4
GSM1692414	0	28	39	female	sepsis	NA	No_ICUA	NA	NA	NA	Mars1
GSM1692415	0	28	26	male	sepsis	NA	No_ICUA	No_DM	NA	NA	Mars2
GSM1692416	0	28	40	female	sepsis	NA	NA	No_DM	abdo_s	NA	Mars1
GSM1692417	0	28	68	male	sepsis	NA	NA	NA	NA	NA	Mars1
GSM1692418	0	28	66	male	sepsis	NA	NA	NA	NA	NA	Mars4
GSM1692419	NA	NA	48	male	sepsis	NA	NA	NA	ctrl_GI	NA	NA
GSM1692420	0	28	72	female	sepsis	hap	ICUA	DM	NA	NA	Mars3
GSM1692421	0	28	56	male	sepsis	NA	No_ICUA	NA	NA	NA	Mars4
GSM1692422	0	28	75	female	sepsis	NA	No_ICUA	No_DM	NA	NA	Mars1
GSM1692423	0	28	62	female	sepsis	NA	ICUA	No_DM	NA	NA	Mars3
GSM1692424	0	28	68	male	sepsis	NA	NA	No_DM	abdo_s	NA	Mars2
GSM1692425	0	28	82	male	sepsis	NA	No_ICUA	No_DM	NA	NA	Mars4
GSM1692426	NA	NA	36	male	sepsis	NA	NA	NA	NA	NA	NA
GSM1692427	0	28	60	male	sepsis	hap	No_ICUA	DM	NA	NA	Mars1
GSM1692428	0	28	79	female	sepsis	NA	NA	NA	NA	NA	Mars2
GSM1692429	0	28	18	male	sepsis	hap	No_ICUA	No_DM	NA	NA	Mars1
GSM1692430	0	28	72	female	sepsis	hap	No_ICUA	DM	NA	NA	Mars1
GSM1692431	NA	NA	78	female	sepsis	NA	NA	NA	NA	NA	NA
GSM1692432	NA	NA	68	male	sepsis	NA	NA	NA	NA	NA	NA
GSM1692433	NA	NA	48	female	sepsis	NA	NA	NA	NA	NA	NA
GSM1692434	NA	NA	21	female	sepsis	NA	NA	NA	NA	NA	NA
GSM1692435	NA	NA	67	male	sepsis	NA	ICUA	NA	NA	NA	NA
GSM1692436	0	28	73	male	sepsis	NA	No_ICUA	No_DM	NA	NA	Mars3
GSM1692437	0	28	35	female	sepsis	NA	No_ICUA	No_DM	NA	NA	Mars3
GSM1692438	0	28	69	male	sepsis	NA	No_ICUA	No_DM	NA	NA	Mars2
GSM1692439	0	28	63	male	sepsis	NA	No_ICUA	No_DM	NA	NA	Mars3
GSM1692440	0	28	80	male	sepsis	NA	No_ICUA	No_DM	NA	NA	Mars2
GSM1692441	0	28	77	female	sepsis	NA	No_ICUA	No_DM	NA	NA	Mars1
GSM1692442	NA	NA	46	female	sepsis	NA	NA	NA	ctrl_GI	NA	NA
GSM1692443	1	8	59	female	sepsis	hap	No_ICUA	No_DM	NA	NA	Mars2
GSM1692444	NA	NA	81	male	sepsis	NA	NA	NA	NA	NA	NA
GSM1692445	0	28	74	male	sepsis	NA	No_ICUA	DM	NA	NA	Mars2
GSM1692446	0	28	71	male	sepsis	NA	No_ICUA	No_DM	NA	NA	Mars1
GSM1692447	NA	NA	31	female	sepsis	NA	NA	NA	NA	NA	NA
GSM1692448	0	28	76	male	sepsis	NA	ICUA	No_DM	NA	NA	Mars2
GSM1692449	NA	NA	78	female	sepsis	NA	No_ICUA	DM	NA	NA	NA
GSM1692450	NA	NA	79	female	sepsis	NA	NA	NA	NA	NA	NA
GSM1692451	NA	NA	46	male	sepsis	NA	NA	NA	NA	NA	NA
GSM1692452	0	28	84	male	sepsis	hap	ICUA	No_DM	NA	NA	Mars1
GSM1692453	0	28	60	male	sepsis	NA	ICUA	No_DM	abdo_s	C_low	Mars1
GSM1692454	1	17	71	female	sepsis	NA	No_ICUA	No_DM	NA	C_low	Mars2
GSM1692455	0	28	83	female	sepsis	hap	No_ICUA	No_DM	NA	NA	Mars3
GSM1692456	NA	NA	59	male	sepsis	NA	No_ICUA	No_DM	NA	D_normal	NA
GSM1692457	NA	NA	59	female	sepsis	NA	NA	NA	ctrl_GI	NA	NA
GSM1692458	0	28	78	female	sepsis	NA	No_ICUA	No_DM	NA	NA	Mars1
GSM1692459	1	20	56	female	sepsis	NA	ICUA	No_DM	abdo_s	A_very_low	Mars1
GSM1692460	NA	NA	73	male	sepsis	NA	NA	NA	NA	NA	NA
GSM1692461	0	28	42	male	sepsis	NA	No_ICUA	NA	NA	NA	Mars3
GSM1692462	NA	NA	77	male	sepsis	NA	NA	NA	NA	NA	NA
GSM1692463	NA	NA	56	female	sepsis	NA	NA	NA	ctrl_GI	NA	NA
GSM1692465	0	28	73	male	sepsis	NA	No_ICUA	NA	NA	NA	Mars2
GSM1692466	0	28	34	male	sepsis	NA	No_ICUA	NA	NA	NA	Mars3
GSM1692467	1	1	59	male	sepsis	NA	NA	No_DM	NA	B_medium_low	Mars2
GSM1692468	NA	NA	54	male	sepsis	NA	NA	NA	ctrl_GI	NA	NA
GSM1692469	NA	NA	65	female	sepsis	NA	NA	NA	NA	NA	NA
GSM1692470	NA	NA	52	male	sepsis	NA	NA	NA	NA	NA	NA
GSM1692471	NA	NA	52	male	sepsis	NA	NA	NA	NA	NA	NA
GSM1692472	NA	NA	32	male	sepsis	NA	NA	NA	NA	NA	NA
GSM1692473	NA	NA	71	female	sepsis	NA	NA	NA	NA	NA	NA
GSM1692474	NA	NA	70	male	sepsis	NA	NA	NA	ctrl_GI	NA	NA
GSM1692475	NA	NA	54	female	sepsis	NA	NA	NA	ctrl_GI	NA	NA
GSM1692476	NA	NA	65	female	sepsis	NA	NA	NA	ctrl_GI	NA	NA
GSM1692477	NA	NA	54	male	sepsis	NA	No_ICUA	No_DM	abdo_s	NA	NA
GSM1692478	1	13	85	male	sepsis	NA	No_ICUA	DM	NA	NA	Mars1
GSM1692479	NA	NA	69	male	sepsis	NA	NA	NA	NA	NA	NA
GSM1692480	NA	NA	65	male	sepsis	NA	NA	NA	NA	NA	NA
GSM1692481	NA	NA	60	male	sepsis	NA	No_ICUA	NA	NA	D_normal	NA
GSM1692482	0	28	84	female	sepsis	hap	No_ICUA	No_DM	NA	NA	Mars4
GSM1692483	NA	NA	56	female	sepsis	NA	NA	NA	ctrl_GI	NA	NA
GSM1692484	0	28	73	male	sepsis	NA	ICUA	No_DM	NA	NA	Mars1
GSM1692485	NA	NA	57	male	sepsis	hap	No_ICUA	No_DM	NA	NA	NA
GSM1692487	NA	NA	48	male	sepsis	hap	No_ICUA	No_DM	NA	C_low	NA
GSM1692488	0	28	70	female	sepsis	NA	No_ICUA	No_DM	NA	NA	Mars3
GSM1692489	0	28	81	male	sepsis	hap	No_ICUA	No_DM	NA	NA	Mars3
GSM1692490	NA	NA	66	male	sepsis	NA	NA	NA	ctrl_GI	NA	NA
GSM1692491	0	28	18	male	sepsis	NA	No_ICUA	No_DM	NA	NA	Mars3
GSM1692492	0	28	19	female	sepsis	hap	No_ICUA	No_DM	NA	NA	Mars3
GSM1692493	0	28	49	female	sepsis	NA	No_ICUA	No_DM	NA	NA	Mars2
GSM1692494	0	28	74	male	sepsis	NA	NA	DM	NA	C_low	Mars1
GSM1692495	NA	NA	58	male	sepsis	NA	NA	NA	NA	NA	NA
GSM1692496	NA	NA	53	male	sepsis	NA	NA	NA	ctrl_GI	NA	NA
GSM1692497	NA	NA	65	male	sepsis	NA	NA	NA	NA	NA	NA
GSM1692498	0	28	49	female	sepsis	hap	No_ICUA	No_DM	NA	NA	Mars1
GSM1692499	0	28	32	male	sepsis	NA	NA	No_DM	NA	NA	Mars2
GSM1692501	0	28	67	female	sepsis	NA	NA	No_DM	abdo_s	NA	Mars3
GSM1692502	NA	NA	81	female	sepsis	NA	NA	NA	ctrl_GI	NA	NA
GSM1692503	NA	NA	63	female	sepsis	NA	NA	NA	NA	NA	NA
GSM1692504	NA	NA	45	male	sepsis	NA	NA	NA	NA	NA	NA
