# Supplementary material for: Construction and validation of a robust prognostic model based on immune features in sepsis
Source: Front Immunol. 2022 Dec 2;13:994295. doi: 10.3389/fimmu.2022.994295 (PMC9756843; doi:10.3389/fimmu.2022.994295)
Supplement: Supplementary Table 2 — The differential expression analysis of GSE65682. [file Table_2.csv]

Gene Symbol	logFC	AveExpr	t	P.Value	adj.P.Val	B
S100A8	1.874559611	12.79959198	36.98685526	1.11E-175	1.25E-171	390.7566348
S100A12	3.37276785	11.73361965	32.31123524	1.87E-147	1.05E-143	326.1216615
NMT2	-1.685859098	2.590055206	-27.78115966	1.33E-119	4.97E-116	262.3082343
EPHX2	-2.190856882	2.415911827	-26.75423337	2.82E-113	7.89E-110	247.8101798
ANXA3	3.893341981	9.275067789	26.1279312	2.00E-109	4.49E-106	238.9814112
GATA3	-1.511689623	3.270766205	-25.51756923	1.12E-105	2.09E-102	230.3931025
C19orf59	4.526871139	9.247687588	25.30186421	2.35E-104	3.76E-101	227.3626441
ARG1	5.463227941	8.240141676	25.13234605	2.57E-103	3.60E-100	224.9830432
P2RY10	-2.728667185	2.861125705	-24.09823769	5.29E-97	6.58E-94	210.5116927
LRRN3	-2.426638798	2.52400159	-23.7705972	5.19E-95	5.82E-92	205.9456867
C5orf32	2.728623488	11.04709798	23.6464161	2.95E-94	3.00E-91	204.2178559
PTCH1	-1.246650797	2.319673255	-23.61102691	4.83E-94	4.51E-91	203.7257482
GATA2	-1.585100268	2.746006505	-23.3547011	1.73E-92	1.49E-89	200.1653762
CD160	-1.725623908	2.651857966	-23.22274448	1.09E-91	8.69E-89	198.335332
THEM4	-1.513567854	2.549487395	-23.11840899	4.64E-91	3.46E-88	196.8897751
ABLIM1	-2.014036691	4.155893498	-23.07388609	8.62E-91	6.03E-88	196.2733065
CD96	-1.761836966	3.0022425	-22.99073637	2.74E-90	1.80E-87	195.1226463
DCAF16	-1.112811058	2.775303393	-22.96539565	3.89E-90	2.42E-87	194.7721385
CCR6	-1.303066058	2.624076785	-22.93536422	5.91E-90	3.48E-87	194.3568522
NELL2	-2.166041732	3.030305528	-22.57683003	8.53E-88	4.59E-85	189.4077733
PJA1	-1.412251114	2.649044372	-22.57612416	8.61E-88	4.59E-85	189.3980465
FAM102A	-1.897387717	3.999580476	-22.50132109	2.42E-87	1.23E-84	188.367638
FBXL16	-1.984717425	2.99686098	-22.16664289	2.47E-85	1.20E-82	183.7670463
OSGEPL1	-1.428180291	2.360490862	-22.12437453	4.41E-85	2.06E-82	183.1871635
TBC1D4	-1.890472128	2.713076621	-21.85520074	1.79E-83	8.03E-81	179.5006916
IKZF2	-1.466928169	2.315175591	-21.83755554	2.28E-83	9.84E-81	179.2594234
NAT10	-0.941113723	2.834039458	-21.81966922	2.92E-83	1.21E-80	179.0149085
LEF1	-2.178277295	2.997251742	-21.78533866	4.68E-83	1.87E-80	178.5457352
C2orf89	-2.519955928	3.089207331	-21.68115525	1.95E-82	7.54E-80	177.123087
KLF12	-1.048981845	2.968670923	-21.53607478	1.42E-81	5.32E-79	175.1449392
SBK1	-1.870036479	3.894933757	-21.51105161	2.01E-81	7.25E-79	174.8041072
ZNF549	-1.04243607	2.485700727	-21.44735779	4.80E-81	1.68E-78	173.9370336
POLR1B	-1.394231053	2.88426643	-21.4417824	5.18E-81	1.76E-78	173.8611679
PLEKHA1	-1.871915999	3.109977752	-21.43677225	5.54E-81	1.83E-78	173.792998
KIAA0748	-1.872673183	3.592896378	-21.42583673	6.44E-81	2.06E-78	173.6442205
TTC27	-1.304628034	2.573802714	-21.40232862	8.87E-81	2.76E-78	173.3244626
TXN	1.775071965	8.822050968	21.34924951	1.83E-80	5.55E-78	172.6028306
CSRP2BP	-1.006991868	2.770682865	-21.33186986	2.32E-80	6.85E-78	172.3666536
SIRPG	-1.624999637	2.896437581	-21.30041566	3.57E-80	1.03E-77	171.939348
KIAA0182	-1.583736652	3.360548769	-21.28685122	4.29E-80	1.20E-77	171.7551285
DYRK2	-2.014964723	3.165463231	-21.0968589	5.72E-79	1.56E-76	169.1782801
NR1D2	-1.287752149	2.639586367	-20.97417048	3.03E-78	8.09E-76	167.5177597
FAM50B	-0.977812112	2.691646362	-20.97138326	3.15E-78	8.21E-76	167.4800687
MAN1C1	-0.883006893	2.708896751	-20.81979679	2.46E-77	6.28E-75	165.4324039
PAFAH2	-1.190870008	3.460650186	-20.76459255	5.21E-77	1.30E-74	164.687784
UBASH3A	-1.876278936	3.023432606	-20.75536634	5.90E-77	1.44E-74	164.5633943
BCKDHB	-1.253853391	3.678937476	-20.75216573	6.16E-77	1.47E-74	164.5202469
MTR	-1.287428777	3.009370692	-20.74843784	6.48E-77	1.51E-74	164.4699937
RNASEN	-1.229249772	2.902338581	-20.7329792	7.99E-77	1.83E-74	164.2616351
FAM43A	-1.669364468	3.334282104	-20.72367698	9.06E-77	2.03E-74	164.1362781
PRKCQ	-1.899600087	3.270215904	-20.68249712	1.58E-76	3.48E-74	163.5815406
RNF125	-1.483570643	3.212754629	-20.55318913	9.09E-76	1.96E-73	161.8418067
KDM2B	-0.826572703	2.966521607	-20.53755884	1.12E-75	2.37E-73	161.6317408
PAQR8	-1.330383237	3.726053931	-20.52263572	1.37E-75	2.85E-73	161.4312254
ZNHIT6	-1.330404579	2.767857384	-20.48255642	2.36E-75	4.80E-73	160.892921
RABL2A	-1.37410194	3.190890435	-20.37664404	9.83E-75	1.97E-72	159.4719998
SIGLECP3	-1.013243473	2.787711147	-20.20776894	9.53E-74	1.87E-71	157.2112174
NLRC3	-2.403253396	4.635297178	-20.19983366	1.06E-73	2.04E-71	157.1051343
SIDT1	-1.907928219	3.337199735	-20.19901889	1.07E-73	2.04E-71	157.0942428
RABL2B	-1.414666066	3.165623278	-20.07644641	5.55E-73	1.04E-70	155.4573777
BACH2	-1.753032795	2.807192216	-19.99506962	1.65E-72	3.03E-70	154.3724647
FLT3LG	-1.654737183	3.075124868	-19.97036006	2.30E-72	4.15E-70	154.0433278
IL11RA	-1.288687392	3.188460444	-19.92203718	4.39E-72	7.80E-70	153.4000502
PATZ1	-0.894307694	2.837883888	-19.88952428	6.78E-72	1.19E-69	152.9675315
TIGIT	-1.216831585	2.600866659	-19.79797251	2.30E-71	3.97E-69	151.7509072
SLC7A6	-1.441731237	3.045118511	-19.76488332	3.58E-71	6.07E-69	151.3116593
UPP1	1.798927194	6.52888386	19.73873658	5.07E-71	8.48E-69	150.9647487
STMN3	-1.983259841	3.653840524	-19.7218972	6.35E-71	1.05E-68	150.7414104
GCET2	-1.236921885	2.712503413	-19.67929604	1.12E-70	1.82E-68	150.176692
ABHD15	-1.08729063	2.736393631	-19.60318091	3.08E-70	4.93E-68	149.1687735
TAF3	-0.800048655	2.980991584	-19.59959638	3.23E-70	5.10E-68	149.1213408
SAMD3	-1.852660983	3.132011448	-19.59826767	3.29E-70	5.12E-68	149.1037593
SSBP2	-1.388854213	3.244418673	-19.58708582	3.82E-70	5.86E-68	148.9558172
NPAT	-1.190701743	4.141508254	-19.54870252	6.36E-70	9.63E-68	148.448211
C12orf65	-1.183044325	3.249729453	-19.50282302	1.17E-69	1.75E-67	147.8419322
METTL9	1.908884791	8.33107029	19.49763981	1.25E-69	1.85E-67	147.7734699
GAL3ST4	-1.352249682	2.492595792	-19.4669163	1.88E-69	2.74E-67	147.3677928
SGK223	-1.456296668	5.301693578	-19.4424344	2.61E-69	3.72E-67	147.0446942
PTGDR	-1.020532869	2.182469106	-19.44191697	2.62E-69	3.72E-67	147.0378669
ANAPC1	-1.397366179	3.657090291	-19.40703816	4.16E-69	5.83E-67	146.5778119
GLOD4	-1.450127251	3.299033927	-19.40427422	4.32E-69	5.98E-67	146.5413679
RFTN1	-1.603107189	3.870117467	-19.40190446	4.46E-69	6.09E-67	146.5101229
GADD45A	3.498248812	7.866156699	19.32659121	1.21E-68	1.63E-66	145.5178448
EVL	-2.163674835	4.096687436	-19.24688059	3.47E-68	4.62E-66	144.4691595
TCTN1	-1.262556464	2.853264147	-19.23403854	4.11E-68	5.41E-66	144.3003559
PARP1	-1.427136656	3.542585053	-19.17150882	9.38E-68	1.22E-65	143.4790212
DDHD2	-1.264379686	3.143497873	-19.13921035	1.44E-67	1.85E-65	143.055165
TMEM109	-0.87892324	3.698037577	-19.10985277	2.11E-67	2.69E-65	142.670133
CLEC4D	4.310025077	7.264407538	19.08329814	3.00E-67	3.78E-65	142.3220524
PID1	-1.989167688	2.906448452	-19.00687468	8.20E-67	1.02E-64	141.3213007
RASGRP1	-1.767643276	3.8558615	-18.97463626	1.25E-66	1.54E-64	140.8995987
HEATR2	-1.30346877	3.180614021	-18.9361869	2.08E-66	2.53E-64	140.3970084
TTC3	-1.614328157	4.037068151	-18.92278447	2.47E-66	2.98E-64	140.22191
FCER1A	-3.429623812	3.477857886	-18.91921309	2.59E-66	3.09E-64	140.175259
FBXO21	-1.630069717	3.477523618	-18.89340722	3.64E-66	4.29E-64	139.8382714
EOMES	-2.074335334	3.27105274	-18.87738238	4.49E-66	5.24E-64	139.6290984
SART3	-1.254782259	4.300856635	-18.82159895	9.33E-66	1.07E-63	138.9014875
KLRG1	-2.585908265	3.446295321	-18.82148339	9.34E-66	1.07E-63	138.8999811
INPP4B	-1.0853346	2.721739884	-18.81546764	1.01E-65	1.14E-63	138.8215644
C19orf29	-0.921468565	3.573728195	-18.80992599	1.09E-65	1.22E-63	138.7493365
RBM14	-0.861468521	3.801582639	-18.80054963	1.23E-65	1.36E-63	138.6271468
CKAP4	2.062630295	9.186841019	18.78890226	1.43E-65	1.57E-63	138.4753948
CD6	-1.827354522	3.137222208	-18.75129391	2.34E-65	2.55E-63	137.9856504
OXNAD1	-1.329409648	3.587362197	-18.74696608	2.48E-65	2.67E-63	137.929317
PLCG1	-1.126665804	2.703789971	-18.73904709	2.75E-65	2.93E-63	137.826252
GTPBP3	-1.290156946	2.890603459	-18.72930287	3.12E-65	3.30E-63	137.6994551
HP	4.842683291	8.00035175	18.72541971	3.29E-65	3.44E-63	137.6489326
SMAD3	-1.568315946	3.498770169	-18.72202897	3.43E-65	3.56E-63	137.6048201
LYRM7	-0.950659961	2.568643578	-18.71320117	3.85E-65	3.96E-63	137.4899878
DOCK10	-2.081676338	4.059534866	-18.70143301	4.50E-65	4.58E-63	137.3369403
SDAD1	-1.097575092	3.746119334	-18.68595559	5.50E-65	5.51E-63	137.1357104
FANCF	-0.71571629	2.792006471	-18.6859383	5.50E-65	5.51E-63	137.1354856
SPN	-1.716436361	4.761737529	-18.68399961	5.65E-65	5.60E-63	137.1102842
NUP93	-1.845678747	3.627149678	-18.66930736	6.84E-65	6.72E-63	136.9193311
NCALD	-1.112793119	2.677296362	-18.66834237	6.93E-65	6.75E-63	136.9067913
BCOR	-0.816042506	2.500117595	-18.64900653	8.92E-65	8.61E-63	136.6555811
LDOC1L	-1.871659087	3.634049325	-18.63561323	1.06E-64	1.02E-62	136.4816363
TSHZ1	-1.95413091	4.009275693	-18.62676895	1.19E-64	1.13E-62	136.3667987
DHRS3	-2.010219529	3.261677993	-18.61894624	1.32E-64	1.24E-62	136.2652434
ZNF33B	-0.901626271	2.422714558	-18.60162161	1.65E-64	1.54E-62	136.0403933
SYNJ2BP	-0.988558502	2.653404597	-18.60142991	1.66E-64	1.54E-62	136.0379058
MBOAT2	1.595703995	6.054147567	18.59021627	1.92E-64	1.76E-62	135.8924128
DDX24	-1.628047413	4.110511319	-18.58785937	1.98E-64	1.80E-62	135.8618373
LILRA5	2.329276937	9.077093767	18.58694615	2.00E-64	1.81E-62	135.8499907
WDR82	-0.804062311	5.097493211	-18.5767274	2.29E-64	2.05E-62	135.7174456
OSBPL3	-0.920953794	2.629871045	-18.57500849	2.34E-64	2.08E-62	135.6951529
BCL11B	-3.270283719	4.028838267	-18.56110063	2.81E-64	2.48E-62	135.5148104
NUP160	-1.124478423	2.683430009	-18.55526386	3.03E-64	2.65E-62	135.4391414
TNFRSF25	-1.4088292	3.461837812	-18.49807505	6.38E-64	5.54E-62	134.6982369
SRPK1	1.570093784	7.06759101	18.48643685	7.42E-64	6.39E-62	134.5475714
BCL2	-1.046672965	2.838534114	-18.44929984	1.20E-63	1.03E-61	134.0670587
CD5	-2.270892802	4.246415733	-18.43893185	1.38E-63	1.17E-61	133.9329778
PASK	-2.17605172	2.936502851	-18.39599839	2.40E-63	2.02E-61	133.3780775
MDN1	-1.075417665	3.38748994	-18.38683657	2.71E-63	2.26E-61	133.259732
MLL	-1.282366191	4.087880679	-18.34799101	4.48E-63	3.72E-61	132.7582204
LSG1	-1.023091807	3.695144989	-18.33786526	5.11E-63	4.21E-61	132.6275639
BCL2A1	3.582704504	7.962801568	18.33320305	5.43E-63	4.44E-61	132.5674155
MAPK14	1.891385622	7.658562748	18.31937161	6.49E-63	5.27E-61	132.3890093
CD247	-2.152971632	4.46971024	-18.28041052	1.08E-62	8.67E-61	131.8867621
CLIC3	-2.514528104	3.128926332	-18.27853373	1.10E-62	8.82E-61	131.8625795
MTPAP	-0.843336088	2.676299872	-18.26838976	1.26E-62	9.99E-61	131.7318911
SLC22A4	1.72616738	8.254081891	18.24122515	1.79E-62	1.41E-60	131.382067
SH2D1B	-1.763618442	3.038634932	-18.22658464	2.16E-62	1.68E-60	131.1936165
IL2RB	-3.233586714	5.590238053	-18.22641224	2.16E-62	1.68E-60	131.1913978
PDE4DIP	-1.149195669	3.19607776	-18.20752762	2.76E-62	2.12E-60	130.948411
SPOCK2	-1.287810264	3.578026213	-18.20735341	2.77E-62	2.12E-60	130.94617
DPP4	-1.644953736	3.011116525	-18.18818018	3.55E-62	2.70E-60	130.6995774
FAIM3	-2.052999685	3.832739409	-18.18250324	3.82E-62	2.89E-60	130.6265854
KIAA1147	-1.053333298	2.898888089	-18.0930498	1.21E-61	9.11E-60	129.4776786
HK3	2.388338061	8.809057401	18.08616599	1.32E-61	9.89E-60	129.3893638
PRSS23	-1.168056869	2.579239171	-18.07539168	1.52E-61	1.13E-59	129.2511647
MMP9	3.015025815	11.14331141	18.07196428	1.59E-61	1.17E-59	129.2072095
IRAK3	2.657343198	7.371109901	18.06194831	1.81E-61	1.32E-59	129.0787787
ELAC2	-0.94597401	3.978544147	-18.05519168	1.97E-61	1.44E-59	128.9921579
SYTL2	-1.588238961	2.596741868	-18.04536891	2.24E-61	1.62E-59	128.8662533
TRD@	-1.080040158	3.579481089	-18.02953904	2.75E-61	1.97E-59	128.6634128
C16orf80	-1.299374785	3.715994634	-18.01846093	3.17E-61	2.26E-59	128.5215049
INADL	-0.641193041	2.369385566	-18.01576862	3.28E-61	2.33E-59	128.4870228
LBH	-1.771328256	3.848779934	-18.00801905	3.62E-61	2.55E-59	128.3877808
MAP3K4	-1.507548115	3.384720779	-18.00030345	4.00E-61	2.80E-59	128.2889919
ZNF529	-1.611481286	2.947453365	-17.99354943	4.37E-61	3.04E-59	128.2025296
IL1R2	3.633219273	10.69389036	17.95960165	6.76E-61	4.67E-59	127.7681521
TCTN3	-0.970480729	2.567219726	-17.9472773	7.92E-61	5.44E-59	127.6105426
MYL6	0.90327294	7.981770229	17.93474309	9.30E-61	6.35E-59	127.4502967
PRR5L	-1.588343742	3.040015142	-17.90636908	1.34E-60	9.09E-59	127.0877205
PRPF19	-1.480659507	4.61613114	-17.88747332	1.71E-60	1.15E-58	126.846398
DOCK9	-0.783955356	2.817859358	-17.87854467	1.91E-60	1.28E-58	126.7324059
BCL9L	-1.059058452	3.698491334	-17.8456008	2.92E-60	1.95E-58	126.3120232
TRAF5	-2.397757423	3.945313197	-17.8252731	3.79E-60	2.51E-58	126.0527966
CCR3	-3.119972284	4.004039424	-17.82402846	3.85E-60	2.54E-58	126.0369287
CDK5RAP1	-0.895854831	3.201973952	-17.79525895	5.57E-60	3.65E-58	125.6702781
GYG1	2.837806113	8.84112042	17.75776649	8.99E-60	5.86E-58	125.1928439
TXK	-1.987710438	3.736154854	-17.75458156	9.37E-60	6.07E-58	125.1523067
INTS9	-0.699272381	2.876151259	-17.73828718	1.15E-59	7.43E-58	124.9449643
TCF7	-1.870641324	3.904605164	-17.72994558	1.28E-59	8.22E-58	124.8388514
DNMT1	-1.629841542	5.567447177	-17.68984959	2.14E-59	1.36E-57	124.3290973
CYB561	-1.126039168	3.114615754	-17.68224754	2.36E-59	1.49E-57	124.2325067
MYST4	-0.886346882	2.775365021	-17.67783107	2.50E-59	1.57E-57	124.1763999
GSPT2	-0.698575497	2.788098642	-17.67722827	2.52E-59	1.58E-57	124.1687425
SERPINB1	1.815463177	10.39642635	17.65153833	3.49E-59	2.18E-57	123.8425052
NIPAL3	-1.89603619	4.031648548	-17.64933861	3.59E-59	2.23E-57	123.8145806
ITFG2	-0.906793845	2.977657817	-17.64558162	3.77E-59	2.32E-57	123.7668905
CNNM3	-0.96522822	3.547232914	-17.63468267	4.33E-59	2.65E-57	123.628568
CD3E	-1.559280662	2.817368584	-17.61871451	5.31E-59	3.23E-57	123.4259782
LY9	-1.761175362	3.184298784	-17.61842602	5.33E-59	3.23E-57	123.4223189
TRIB2	-1.682713941	3.369112714	-17.61414277	5.63E-59	3.39E-57	123.367991
USP32	1.136820949	6.524627031	17.60399566	6.41E-59	3.84E-57	123.2393103
MAPRE2	-0.782735302	3.466198921	-17.57051389	9.82E-59	5.85E-57	122.8149436
BTBD11	-1.332845877	2.756359268	-17.56531817	1.05E-58	6.22E-57	122.7491222
METT10D	-1.072221414	3.015804681	-17.54164704	1.42E-58	8.36E-57	122.4493564
ZNF573	-1.999741163	3.508200106	-17.53880476	1.47E-58	8.62E-57	122.4133746
RCAN3	-1.056243837	2.774380343	-17.53322964	1.58E-58	9.21E-57	122.3428037
ZAP70	-1.135517888	3.186000884	-17.52610175	1.73E-58	1.00E-56	122.2525923
ZDHHC3	1.272459103	5.689737313	17.50650399	2.22E-58	1.28E-56	122.0046448
ZFP64	-1.208267346	3.196091797	-17.49630446	2.52E-58	1.45E-56	121.8756511
SMYD4	-1.110467239	2.947022621	-17.49279355	2.64E-58	1.51E-56	121.8312562
NOLC1	-1.212349327	3.616696126	-17.48558286	2.89E-58	1.65E-56	121.7400909
TADA1	-0.815468339	2.613354691	-17.47793791	3.19E-58	1.80E-56	121.6434534
LIMA1	-0.92164465	2.519981557	-17.47573645	3.28E-58	1.85E-56	121.6156291
C1orf107	-0.651202171	2.772089963	-17.46960853	3.54E-58	1.99E-56	121.5381859
TCERG1	-1.02372817	2.959861099	-17.45229727	4.42E-58	2.46E-56	121.3194765
SSRP1	-1.123549314	3.913285092	-17.43583683	5.44E-58	3.02E-56	121.1116065
CD28	-0.900935864	2.527527768	-17.41871227	6.76E-58	3.73E-56	120.8954433
TARSL2	-0.810949256	2.533684871	-17.41291532	7.28E-58	4.00E-56	120.82229
DNAJC30	-0.912941326	3.114532922	-17.40031076	8.54E-58	4.67E-56	120.6632677
WBP11	-0.742182941	3.672503877	-17.39352437	9.31E-58	5.06E-56	120.5776704
DDX18	-1.37078122	4.539980815	-17.36133985	1.40E-57	7.58E-56	120.1719299
MCCC2	-1.143003028	4.784819571	-17.35599691	1.50E-57	8.07E-56	120.104606
NOV	-1.130695701	2.568231456	-17.31134623	2.64E-57	1.41E-55	119.542351
FCAR	2.535684894	5.788369808	17.3047864	2.86E-57	1.53E-55	119.4598031
RAB32	1.535471098	7.609421284	17.28632742	3.62E-57	1.92E-55	119.2275947
GOT2	-0.822437649	3.224620181	-17.27629866	4.11E-57	2.17E-55	119.1014834
CLSTN1	-1.217062719	3.863470722	-17.27476983	4.19E-57	2.20E-55	119.0822613
EXOSC10	-1.36178657	3.055210583	-17.27146881	4.36E-57	2.28E-55	119.04076
IMP3	-1.788208458	5.259334792	-17.26228196	4.90E-57	2.55E-55	118.9252797
FN3KRP	-1.613175475	3.783812675	-17.26159905	4.94E-57	2.56E-55	118.9166965
LRIG1	-1.441660741	2.950044842	-17.26045288	5.02E-57	2.59E-55	118.9022912
MORC2	-1.587192606	3.404612179	-17.26007294	5.04E-57	2.59E-55	118.8975161
COG2	-0.756818981	2.789368693	-17.23570333	6.86E-57	3.51E-55	118.5913401
TTC39C	-1.373962198	3.078435499	-17.23468868	6.95E-57	3.54E-55	118.5785964
HEG1	-0.972203819	2.881660216	-17.226655	7.69E-57	3.90E-55	118.4777088
LCK	-2.666552	4.088066334	-17.22316816	8.03E-57	4.05E-55	118.4339274
PRMT7	-0.986548105	3.436546921	-17.22216095	8.14E-57	4.09E-55	118.4212815
TNIK	-1.191716222	2.980407517	-17.20760546	9.78E-57	4.89E-55	118.2385692
SMARCAD1	-0.885406715	3.308558618	-17.20675734	9.88E-57	4.92E-55	118.2279251
KCNA3	-1.476009917	3.399173711	-17.18581686	1.29E-56	6.38E-55	117.965194
SCRN1	-1.345117416	3.592395544	-17.18287582	1.34E-56	6.56E-55	117.9283057
TRIM32	-0.835087543	2.438517722	-17.18261924	1.34E-56	6.56E-55	117.9250877
DDX47	-1.852384277	4.189162784	-17.1826091	1.34E-56	6.56E-55	117.9249605
ZNF559	-1.075955961	3.308198854	-17.160498	1.77E-56	8.63E-55	117.6477261
IFFO2	-1.001574204	2.75538412	-17.14800493	2.07E-56	1.01E-54	117.4911579
SRRM1	-0.880663184	4.59435592	-17.14045256	2.28E-56	1.10E-54	117.396534
CHMP7	-1.391213223	5.613502377	-17.10117744	3.74E-56	1.80E-54	116.9047667
CR1	2.267793276	7.493173738	17.08371773	4.66E-56	2.23E-54	116.6863205
BLCAP	-0.944174838	6.823573477	-17.07892989	4.94E-56	2.36E-54	116.6264358
TRIT1	-1.227883656	2.890851798	-17.07820153	4.99E-56	2.37E-54	116.6173264
TTC19	-1.236349796	3.804520781	-17.06872248	5.62E-56	2.66E-54	116.4987911
NCBP2	-1.040649119	2.981810846	-17.05883222	6.36E-56	3.00E-54	116.3751464
ZNF827	-1.034011987	2.481096303	-17.05626561	6.57E-56	3.08E-54	116.3430649
MGA	-1.348631781	3.716953695	-17.04909698	7.19E-56	3.36E-54	116.2534723
FTO	-1.378324634	4.773618293	-17.04090694	7.97E-56	3.71E-54	116.1511356
WWP1	-0.960685847	3.074602059	-17.03360904	8.74E-56	4.05E-54	116.059966
RNASE2	2.798104024	8.415473303	17.0214908	1.02E-55	4.69E-54	115.9086182
PECI	-1.785187247	4.464838412	-17.00592515	1.24E-55	5.68E-54	115.7142889
LRPPRC	-1.534193051	3.291336844	-16.9964238	1.39E-55	6.37E-54	115.5957103
DDX19A	-1.037688156	2.876579022	-16.99044275	1.50E-55	6.84E-54	115.5210816
GPRASP1	-1.2603556	2.696702771	-16.98187414	1.67E-55	7.59E-54	115.4141881
MRPS18B	-1.166598558	3.959340131	-16.98050965	1.70E-55	7.69E-54	115.3971685
RUVBL1	-1.094638894	3.007841486	-16.97867251	1.74E-55	7.83E-54	115.3742543
ATF7IP2	-1.210427427	2.903220988	-16.95867101	2.24E-55	1.00E-53	115.1248563
ARHGEF3	-1.378883011	4.031414057	-16.93730952	2.92E-55	1.31E-53	114.8586538
ERMP1	-0.760445076	3.06712164	-16.92484603	3.42E-55	1.52E-53	114.7034095
LOC100129637	-1.125673073	2.958465369	-16.91873405	3.69E-55	1.63E-53	114.6272989
MAP4K1	-0.912450869	2.976685522	-16.90687913	4.28E-55	1.89E-53	114.4797103
MAFG	0.987175196	5.448209744	16.89851481	4.75E-55	2.09E-53	114.3756077
HIBADH	-0.870662308	2.496861835	-16.89770875	4.80E-55	2.10E-53	114.3655767
SUMF2	-0.725265381	3.430515076	-16.89536219	4.94E-55	2.16E-53	114.3363765
NFATC2IP	-1.081342547	4.417717019	-16.89476165	4.98E-55	2.16E-53	114.3289038
KCTD7	-1.076852125	2.899968289	-16.89296071	5.09E-55	2.20E-53	114.3064947
DCTD	-1.084137505	3.750394498	-16.89282845	5.10E-55	2.20E-53	114.3048491
DIMT1L	-0.827699867	2.89359281	-16.87624729	6.28E-55	2.70E-53	114.0985845
GRINA	1.468914291	6.312408904	16.8377285	1.02E-54	4.35E-53	113.6197945
NAPEPLD	-0.689069055	2.355409386	-16.82823881	1.14E-54	4.87E-53	113.5019174
OGFOD1	-1.401455456	4.491548692	-16.82512018	1.19E-54	5.05E-53	113.4631859
FBXO31	-0.874118336	2.768812215	-16.81181664	1.40E-54	5.94E-53	113.2980027
C14orf169	-0.90832529	2.701596037	-16.80767707	1.48E-54	6.23E-53	113.2466166
C15orf44	-0.838698139	2.877624787	-16.79466131	1.74E-54	7.30E-53	113.0850861
WHAMM	-1.089243536	4.320797344	-16.78915519	1.86E-54	7.79E-53	113.0167711
CLCC1	-1.031412175	3.499678902	-16.77943936	2.10E-54	8.76E-53	112.896252
GPR18	-2.451225856	4.251222313	-16.77546897	2.21E-54	9.17E-53	112.8470112
WDR3	-0.783023199	2.584507959	-16.77141113	2.32E-54	9.61E-53	112.7966918
GPR183	-2.307528322	3.819453778	-16.75972167	2.69E-54	1.11E-52	112.6517687
PIK3IP1	-1.162557617	3.575736385	-16.73253514	3.77E-54	1.55E-52	112.3149044
EPB41L2	-1.010342021	2.438036302	-16.7139405	4.76E-54	1.95E-52	112.0846527
BUB3	-1.091867104	4.845495347	-16.71099561	4.93E-54	2.01E-52	112.0481984
CCDC76	-1.228288517	3.323711166	-16.70803204	5.12E-54	2.08E-52	112.011516
SKAP1	-1.971790388	4.46644942	-16.69987741	5.67E-54	2.29E-52	111.9105959
NUP210	-1.070636488	2.972988049	-16.69256539	6.21E-54	2.50E-52	111.8201241
DYSF	1.858787921	7.838536479	16.68374873	6.93E-54	2.78E-52	111.7110608
ETS1	-1.830328738	5.271514696	-16.66679444	8.55E-54	3.42E-52	111.5014123
ARHGEF18	-1.375003515	7.429478887	-16.65064397	1.05E-53	4.17E-52	111.3017995
FCRL3	-2.574958287	4.013351246	-16.64168991	1.17E-53	4.64E-52	111.1911717
MRPS27	-0.791069485	2.628897678	-16.63357537	1.29E-53	5.12E-52	111.0909412
PYHIN1	-1.392588938	3.20050942	-16.63250102	1.31E-53	5.17E-52	111.0776726
FAM78A	-1.372516159	6.188888641	-16.62476602	1.44E-53	5.67E-52	110.9821554
MATK	-1.675258084	2.946820016	-16.6149512	1.63E-53	6.38E-52	110.8609862
PABPC4	-1.537369109	3.894106043	-16.60279523	1.89E-53	7.39E-52	110.7109625
PAN2	-1.170044278	3.187956601	-16.5933	2.13E-53	8.29E-52	110.5938136
PIK3C2B	-1.01419514	2.815008783	-16.5762491	2.63E-53	1.02E-51	110.383528
NFATC2	-2.332488799	5.696461141	-16.57137876	2.80E-53	1.08E-51	110.3234824
BIN1	-1.505502789	4.965745269	-16.56290283	3.11E-53	1.20E-51	110.2190046
MTA1	-1.030394391	2.714374263	-16.55288077	3.52E-53	1.35E-51	110.0955022
CDKN2D	1.086109122	9.168968738	16.55205285	3.55E-53	1.36E-51	110.0853014
EHBP1	-0.890837981	2.602652072	-16.52598957	4.91E-53	1.87E-51	109.7643021
SH3YL1	-1.653434556	2.922705035	-16.52397353	5.03E-53	1.91E-51	109.7394826
ATIC	-1.759814725	3.503642749	-16.50598973	6.28E-53	2.38E-51	109.5181495
PRKCH	-2.095535211	4.595116294	-16.50505632	6.36E-53	2.40E-51	109.5066649
FLOT1	1.460127215	8.646109988	16.49968168	6.79E-53	2.55E-51	109.4405421
DKC1	-1.445014759	4.517562517	-16.49469402	7.23E-53	2.71E-51	109.3791899
S1PR5	-2.350235501	3.60316893	-16.46987484	9.82E-53	3.67E-51	109.0740293
GZMM	-2.305542983	3.934207087	-16.46318856	1.07E-52	3.97E-51	108.9918579
IKBKAP	-1.155059785	3.265176896	-16.4610601	1.10E-52	4.06E-51	108.9657036
FXN	-0.97390346	3.54464056	-16.43993449	1.42E-52	5.25E-51	108.7062044
NCL	-1.58895524	7.125827117	-16.43974346	1.42E-52	5.25E-51	108.7038586
EP400	-0.597327738	3.090895395	-16.42860226	1.64E-52	6.01E-51	108.5670715
NOL11	-1.39598291	3.95612641	-16.42483392	1.71E-52	6.27E-51	108.5208157
PTER	-1.007700833	2.804017037	-16.41488204	1.94E-52	7.07E-51	108.3986833
RASA3	-0.938504035	4.335364475	-16.41094034	2.03E-52	7.40E-51	108.3503198
ENOSF1	-0.667727919	2.81670701	-16.38532785	2.79E-52	1.01E-50	108.0362024
GPD1L	-0.76325419	2.706183805	-16.38220293	2.90E-52	1.05E-50	107.9978945
RGL4	3.061927483	8.767903691	16.36609815	3.53E-52	1.27E-50	107.8005256
CD55	1.487881528	9.475252367	16.34265709	4.72E-52	1.69E-50	107.5134215
ESYT1	-2.298667445	6.138759531	-16.34153424	4.78E-52	1.71E-50	107.4996741
LETMD1	-1.023795383	4.026222991	-16.34060984	4.84E-52	1.73E-50	107.4883568
CA4	2.806010287	7.294230373	16.33170495	5.40E-52	1.92E-50	107.3793511
PRPS1	-1.205866397	4.578925378	-16.32914354	5.57E-52	1.98E-50	107.3480023
HNRNPA0	-1.512420831	5.293241503	-16.32539599	5.83E-52	2.06E-50	107.3021405
ZBTB4	-0.934855478	4.549394756	-16.32374818	5.95E-52	2.10E-50	107.2819767
NDNL2	-1.333764993	4.880964281	-16.30524886	7.48E-52	2.63E-50	107.0556751
CYP20A1	-0.670967893	2.999240645	-16.29109751	8.90E-52	3.11E-50	106.8826489
PTCD3	-0.972034616	3.370805131	-16.28931716	9.09E-52	3.17E-50	106.8608862
PWP2	-1.117979149	4.319909819	-16.28710189	9.34E-52	3.25E-50	106.8338089
ST6GAL1	-2.029092851	5.552248739	-16.26826147	1.18E-51	4.09E-50	106.6035957
ROPN1L	1.92887609	7.860395509	16.26746934	1.19E-51	4.11E-50	106.5939195
CPA3	-1.550728676	2.385235866	-16.26389665	1.24E-51	4.28E-50	106.5502807
RFX5	-1.132965259	3.119629935	-16.26291215	1.26E-51	4.32E-50	106.5382562
WDR77	-0.5986821	3.372951648	-16.2622292	1.27E-51	4.35E-50	106.529915
STK39	-1.415271888	4.243719148	-16.25690246	1.35E-51	4.63E-50	106.4648635
MRE11A	-0.854804014	3.492964056	-16.25211453	1.44E-51	4.89E-50	106.4064012
ARL4C	-2.21838015	4.803570489	-16.25174213	1.44E-51	4.90E-50	106.4018544
ZBTB40	-0.590937804	3.494946857	-16.23083483	1.86E-51	6.31E-50	106.1466736
ACSS1	-1.027463757	4.992387356	-16.22218131	2.07E-51	7.00E-50	106.0411029
QDPR	-1.156184703	3.233324847	-16.21612998	2.23E-51	7.51E-50	105.9672952
YLPM1	-1.052724446	3.466630593	-16.21519651	2.26E-51	7.58E-50	105.9559109
CD177	5.27389237	7.255295625	16.21266217	2.33E-51	7.79E-50	105.9250048
AKAP1	-0.942545956	3.145177537	-16.20664133	2.51E-51	8.37E-50	105.8515907
ITGB7	-1.167430622	3.296604526	-16.19607844	2.86E-51	9.50E-50	105.7228272
DENND2D	-1.742570901	7.01476717	-16.18674971	3.20E-51	1.06E-49	105.6091437
CHD6	-0.894332778	2.382950502	-16.18165986	3.41E-51	1.13E-49	105.5471308
METTL2B	-0.583961405	2.858776357	-16.17430115	3.73E-51	1.23E-49	105.4574925
FAM113B	-2.307342145	4.22925965	-16.16761791	4.05E-51	1.33E-49	105.3761002
PEBP1	-1.985756682	4.281367001	-16.16534223	4.16E-51	1.36E-49	105.3483895
RNF220	-0.55106005	3.249113479	-16.15547043	4.70E-51	1.53E-49	105.2282048
MPRIP	-1.030647774	4.384472719	-16.14147373	5.57E-51	1.82E-49	105.0578655
RRP1B	-2.22863606	4.226789233	-16.13755903	5.85E-51	1.90E-49	105.0102371
MAK16	-0.887604718	3.175235422	-16.13034434	6.39E-51	2.07E-49	104.9224748
PRKRA	-0.964606248	3.229795115	-16.12349633	6.95E-51	2.24E-49	104.8391914
TRIM68	-0.906637217	3.188147876	-16.11757568	7.47E-51	2.40E-49	104.7672008
RORA	-2.163928365	3.596811307	-16.11458526	7.75E-51	2.49E-49	104.7308447
HEBP2	1.292171511	7.49299301	16.1135063	7.85E-51	2.51E-49	104.717728
NAA25	-0.668787723	2.751833877	-16.10612568	8.59E-51	2.74E-49	104.6280157
SLC38A1	-1.813878142	4.472058698	-16.07135716	1.31E-50	4.18E-49	104.205683
CNIH4	1.831208885	6.482623556	16.06755817	1.38E-50	4.37E-49	104.159565
DIS3L	-0.966676864	2.799295875	-16.06166327	1.48E-50	4.68E-49	104.0880146
LPIN1	-1.72655561	4.381302305	-16.04616496	1.79E-50	5.64E-49	103.8999657
PGS1	1.674384345	5.496806745	16.02533748	2.30E-50	7.25E-49	103.6474019
DHX30	-0.767157775	3.205912765	-16.02501388	2.31E-50	7.26E-49	103.6434791
PGRMC2	-0.833106975	3.346045333	-16.02417296	2.34E-50	7.31E-49	103.6332854
BMS1	-0.767070278	3.45761838	-15.98301778	3.86E-50	1.20E-48	103.1347337
MTERFD2	-0.698528762	2.892839736	-15.98038093	3.98E-50	1.24E-48	103.1028136
TAF15	-1.215187383	5.264860732	-15.97941518	4.03E-50	1.25E-48	103.0911236
CAMK2D	-1.025617545	3.039924263	-15.96013319	5.10E-50	1.58E-48	102.8577973
LIN7A	2.058083022	5.159863613	15.95734464	5.27E-50	1.63E-48	102.8240659
BBS2	-0.892972554	3.138941382	-15.953252	5.54E-50	1.71E-48	102.7745651
NFATC3	-1.608407366	5.350245918	-15.94994232	5.77E-50	1.77E-48	102.7345392
NUP43	-0.96137519	3.97344252	-15.93557264	6.87E-50	2.10E-48	102.5608079
KIF21A	-1.039168119	2.511520221	-15.9244595	7.86E-50	2.40E-48	102.4265043
TGFBR3	-2.171319946	3.833223616	-15.92352482	7.95E-50	2.42E-48	102.4152107
TIAM1	-2.261626729	3.974229283	-15.91595741	8.72E-50	2.65E-48	102.3237882
KIAA1310	-1.064372869	5.306819911	-15.90644193	9.79E-50	2.96E-48	102.208863
WDR54	-1.561722649	3.426490937	-15.89604428	1.11E-49	3.35E-48	102.083324
ZNF512	-1.067893164	5.259885148	-15.8791265	1.36E-49	4.11E-48	101.8791537
NDUFB3	1.810970407	6.203184529	15.87260962	1.48E-49	4.43E-48	101.8005357
MAGED1	-1.438326733	3.783114667	-15.86092709	1.70E-49	5.09E-48	101.6596428
PGLYRP1	2.765731468	6.621884482	15.84355916	2.10E-49	6.27E-48	101.450283
GAR1	-1.214785379	3.503292071	-15.83671054	2.28E-49	6.80E-48	101.3677602
USP11	-1.739937132	4.34732321	-15.83620199	2.29E-49	6.82E-48	101.3616331
ATP8B2	-1.258539031	4.131791554	-15.82625392	2.59E-49	7.67E-48	101.2417983
CDC25B	-0.939603146	3.504645961	-15.82595611	2.60E-49	7.68E-48	101.2382115
ILF3	-0.836576903	4.121865615	-15.82550496	2.61E-49	7.70E-48	101.232778
NCOA5	-1.075974382	4.121780265	-15.82496968	2.63E-49	7.73E-48	101.2263312
MTMR15	-1.133271933	2.590011009	-15.82444815	2.65E-49	7.76E-48	101.2200503
PPIH	-1.337824183	3.792638995	-15.82236333	2.71E-49	7.94E-48	101.194943
METAP1	-1.511543685	5.059099465	-15.80745755	3.25E-49	9.48E-48	101.0154845
TGS1	-0.852471686	3.473000219	-15.80647578	3.29E-49	9.57E-48	101.0036676
RBBP7	-1.548761002	3.722729425	-15.79968652	3.57E-49	1.04E-47	100.9219602
CEP78	-1.369695626	3.044327439	-15.79443479	3.81E-49	1.10E-47	100.8587693
MRI1	-1.32056994	4.342764968	-15.78383182	4.33E-49	1.25E-47	100.7312238
CD74	-2.182492239	6.816032503	-15.78289173	4.38E-49	1.26E-47	100.7199174
LCMT2	-0.658980899	2.886316823	-15.76697403	5.30E-49	1.52E-47	100.5285302
ITGA4	-1.508322287	3.60040026	-15.75338584	6.25E-49	1.79E-47	100.3652325
DBP	-0.741368043	2.628616496	-15.74967197	6.54E-49	1.87E-47	100.3206136
GCN1L1	-1.297107555	3.959523981	-15.74426415	6.98E-49	1.99E-47	100.2556531
WDR33	-0.628984865	3.39990553	-15.72599481	8.70E-49	2.48E-47	100.0362832
NACA	-0.869262298	9.63794804	-15.72298684	9.03E-49	2.56E-47	100.0001777
RNMT	-1.005585092	2.980336377	-15.72016236	9.34E-49	2.64E-47	99.96627797
QSOX1	1.381075052	5.98809835	15.71512542	9.92E-49	2.80E-47	99.90583223
MYCL1	-1.586685786	3.198304192	-15.70016802	1.19E-48	3.35E-47	99.72639626
HNRNPR	-1.46469815	6.666590158	-15.68946712	1.35E-48	3.80E-47	99.5980787
IPO5	-1.268619115	3.359334637	-15.68881976	1.36E-48	3.82E-47	99.59031751
AUTS2	-1.755815422	2.847088768	-15.68222534	1.48E-48	4.12E-47	99.5112668
NFE2	1.224188151	9.430096326	15.66859002	1.74E-48	4.85E-47	99.34786895
AGK	-1.063838186	3.394902291	-15.66314765	1.86E-48	5.16E-47	99.28267185
UBQLN4	-0.743660534	2.678177479	-15.66263702	1.87E-48	5.18E-47	99.27655531
ATXN7L3B	-0.654648003	3.499523659	-15.65560305	2.03E-48	5.63E-47	99.19231084
HABP4	-0.799850628	2.663765565	-15.64476892	2.32E-48	6.40E-47	99.06259179
TC2N	-1.098659899	2.624415495	-15.6409915	2.43E-48	6.68E-47	99.01737528
FNBP4	-1.233388272	4.578674195	-15.63851632	2.50E-48	6.86E-47	98.98775002
GORASP2	-1.06607437	4.483820408	-15.63596845	2.58E-48	7.06E-47	98.95725742
HSPA9	-1.39472212	4.178656552	-15.62988278	2.77E-48	7.58E-47	98.88443528
HLA-DOA	-1.156315954	3.259994264	-15.62570172	2.92E-48	7.95E-47	98.83441284
CXCR3	-0.927401376	3.03683772	-15.61652032	3.26E-48	8.86E-47	98.72459103
KIF1B	1.53138182	4.737809018	15.61252989	3.42E-48	9.27E-47	98.67687082
QRICH1	-0.85807368	5.02428176	-15.60920727	3.56E-48	9.62E-47	98.63714176
TLR5	2.604618188	7.534884239	15.60389499	3.79E-48	1.02E-46	98.57363141
LILRA6	1.969981811	9.318580501	15.60127427	3.91E-48	1.05E-46	98.54230386
G3BP1	-1.073146856	4.0107713	-15.60057662	3.94E-48	1.06E-46	98.53396484
ZNF146	-1.420094049	3.678351479	-15.59909056	4.02E-48	1.08E-46	98.51620251
HMGN3	-1.292553549	4.122100607	-15.59776161	4.08E-48	1.09E-46	98.50031879
VEGFB	-1.223730612	4.026752544	-15.59407534	4.27E-48	1.14E-46	98.45626407
TBX21	-2.151738625	4.837554054	-15.5898197	4.49E-48	1.19E-46	98.40541164
WBSCR22	-0.853064299	3.638655063	-15.5823903	4.91E-48	1.30E-46	98.31665239
EIF3D	-0.980164315	7.785815419	-15.58152473	4.96E-48	1.31E-46	98.30631284
TH1L	-1.338189816	5.114725938	-15.55399273	6.90E-48	1.82E-46	97.97759455
BTN3A3	-1.876475478	3.666600297	-15.55044494	7.20E-48	1.90E-46	97.9352583
RUNX3	-1.711694244	4.551072685	-15.54138588	8.03E-48	2.11E-46	97.82717904
NOB1	-1.554513614	4.517248798	-15.52646763	9.61E-48	2.52E-46	97.64927016
LARS	-1.44688059	4.425346073	-15.51873483	1.05E-47	2.76E-46	97.55708817
HMG20A	-1.123586202	2.910751528	-15.50856992	1.19E-47	3.11E-46	97.43595075
BMX	2.907819554	5.877334009	15.50535964	1.24E-47	3.22E-46	97.39770192
C16orf58	-0.983105948	3.711074167	-15.49868679	1.34E-47	3.48E-46	97.31821217
GPATCH1	-1.140502517	3.651929862	-15.49305934	1.43E-47	3.72E-46	97.25119006
PLSCR3	-1.137802253	4.285850542	-15.4881478	1.52E-47	3.93E-46	97.19270499
ID3	-1.231378879	3.267949901	-15.48554262	1.57E-47	4.05E-46	97.16168742
VNN1	2.731103377	5.867335444	15.4729364	1.82E-47	4.70E-46	97.01163585
MBLAC2	-0.712131572	2.44830096	-15.47189592	1.85E-47	4.75E-46	96.99925404
MAP3K14	-0.820445195	2.745665328	-15.46517892	2.00E-47	5.13E-46	96.9193316
TXLNG	-0.956249195	2.609965515	-15.45914042	2.15E-47	5.50E-46	96.84749823
SUN2	-0.855552002	4.586603096	-15.45612323	2.23E-47	5.69E-46	96.81161183
C11orf46	-1.2084925	3.897742229	-15.43758225	2.78E-47	7.09E-46	96.59116854
C19orf2	-1.326492385	3.330609759	-15.42751489	3.14E-47	7.98E-46	96.4715325
APOL3	-1.72568801	4.195396188	-15.42738021	3.15E-47	7.98E-46	96.46993224
MALT1	-0.981702917	3.175014047	-15.41660047	3.58E-47	9.05E-46	96.34187817
SMAD7	-0.844934217	2.790226973	-15.41310296	3.73E-47	9.42E-46	96.30034115
CNO	-0.805639058	4.78683663	-15.41290142	3.74E-47	9.42E-46	96.29794773
UBIAD1	-0.781364438	3.216071837	-15.41217044	3.77E-47	9.48E-46	96.28926725
WDR75	-1.050206985	3.003939368	-15.4113013	3.81E-47	9.56E-46	96.2789463
CD59	2.01551121	7.160657517	15.40595649	4.06E-47	1.02E-45	96.21548425
PGD	1.770746472	9.064716544	15.40566835	4.08E-47	1.02E-45	96.21206344
UBAP2	-1.243672423	4.431893879	-15.39312792	4.74E-47	1.18E-45	96.06321213
MYBL1	-2.388991917	3.195373916	-15.36660442	6.50E-47	1.61E-45	95.74860307
PAPD7	-1.306976763	4.852866511	-15.36573604	6.57E-47	1.63E-45	95.73830775
AQP3	-0.829904556	2.796642003	-15.3560278	7.37E-47	1.82E-45	95.62323065
PPP3CC	-1.636385115	3.475537267	-15.34479825	8.43E-47	2.08E-45	95.49017003
ELP3	-0.7153509	3.162822995	-15.33469457	9.51E-47	2.34E-45	95.37049547
PWP1	-1.061320951	3.880929597	-15.33087771	9.95E-47	2.45E-45	95.32529724
AARS2	-0.75845309	2.553765659	-15.30457596	1.36E-46	3.34E-45	95.01400655
BCL11A	-1.080829579	3.358951363	-15.30278616	1.39E-46	3.40E-45	94.99283421
NUDCD3	-0.767767437	3.640975063	-15.298552	1.46E-46	3.57E-45	94.94275194
REPS1	-1.436771259	4.277617152	-15.28531505	1.71E-46	4.17E-45	94.78623226
LTBP3	-0.630342075	2.546314209	-15.28443881	1.73E-46	4.20E-45	94.77587384
SFRS15	-1.099736908	5.697743004	-15.28424359	1.73E-46	4.20E-45	94.77356607
PURA	-1.4665168	5.041942092	-15.26980699	2.06E-46	4.98E-45	94.60295253
CACNA2D3	-1.618466653	3.138267141	-15.26929407	2.07E-46	5.00E-45	94.59689233
RDH13	-1.105574879	3.277878478	-15.23941832	2.95E-46	7.12E-45	94.24410477
SEH1L	-0.875842385	2.66597952	-15.23881977	2.97E-46	7.15E-45	94.23704071
ELP2	-1.287408709	3.566866313	-15.23806176	3.00E-46	7.20E-45	94.22809491
NONO	-0.866486425	6.861937777	-15.23318102	3.18E-46	7.61E-45	94.1704996
CYBASC3	-0.978024167	4.040630793	-15.22070075	3.69E-46	8.81E-45	94.02327222
METTL13	-0.953645096	3.885940583	-15.20198842	4.60E-46	1.10E-44	93.80265113
EEF2K	-0.905949548	3.060974661	-15.19968901	4.73E-46	1.13E-44	93.77555101
PPRC1	-0.950556885	2.796359543	-15.18566163	5.59E-46	1.33E-44	93.61027818
DCAF4	-0.696605688	2.255196913	-15.1836288	5.72E-46	1.36E-44	93.58633411
HLA-DMB	-1.866939408	4.358075301	-15.17598737	6.27E-46	1.48E-44	93.4963437
RNPS1	-0.765972037	6.051449002	-15.17152072	6.61E-46	1.56E-44	93.44375319
ZNF789	-0.923542648	2.577997217	-15.17033069	6.70E-46	1.58E-44	93.42974322
NFX1	-1.034669581	3.848382375	-15.16838487	6.86E-46	1.61E-44	93.40683667
RSAD1	-0.72467606	2.995495624	-15.15609308	7.93E-46	1.86E-44	93.26217347
NT5DC1	-0.843056564	2.667316685	-15.1544722	8.09E-46	1.89E-44	93.24310202
TRIM44	-1.132019698	4.392774467	-15.15390682	8.14E-46	1.90E-44	93.23644993
MCCC1	-1.060648334	3.52875414	-15.14593639	8.95E-46	2.08E-44	93.14268741
EIF5B	-1.139181783	3.519433946	-15.14357736	9.20E-46	2.14E-44	93.11494161
NHP2L1	-1.387719059	5.250864053	-15.12407328	1.16E-45	2.69E-44	92.88563488
LDHB	-2.132259095	7.939927529	-15.11105856	1.35E-45	3.13E-44	92.73271402
LANCL1	-1.274341831	4.229545521	-15.09618765	1.61E-45	3.72E-44	92.55807283
GPR68	-0.958987852	3.468378016	-15.08915644	1.75E-45	4.04E-44	92.47553302
C18orf55	-0.807850457	2.982325115	-15.08109263	1.93E-45	4.43E-44	92.38089776
TSEN54	-1.263817222	3.714989126	-15.07497475	2.07E-45	4.75E-44	92.3091184
ZC3H14	-0.612284222	3.238935883	-15.07112205	2.17E-45	4.96E-44	92.26392405
IK	-0.714017141	7.619400587	-15.0534755	2.67E-45	6.10E-44	92.0570027
TMC8	-0.96636501	4.844043311	-15.05148978	2.73E-45	6.23E-44	92.03372685
COQ10A	-0.807240571	2.762525956	-15.04788463	2.85E-45	6.49E-44	91.9914731
PCCA	-0.883989105	2.786600646	-15.04461586	2.96E-45	6.73E-44	91.95316663
POLRMT	-1.077743394	3.821538571	-15.03268225	3.41E-45	7.73E-44	91.81335735
SULT1B1	2.246037114	5.10973883	15.02705847	3.64E-45	8.23E-44	91.74749297
ZNF600	-0.788343071	4.442208221	-15.02700955	3.64E-45	8.23E-44	91.74692015
HADH	-1.150884814	3.35979822	-15.01443633	4.23E-45	9.52E-44	91.59971582
TGIF2	-1.073503541	3.757625312	-15.01169469	4.36E-45	9.82E-44	91.56762652
LUC7L2	-1.303281889	4.288873817	-15.00799169	4.56E-45	1.02E-43	91.52429024
NUP205	-1.288283852	3.833399299	-14.9990359	5.07E-45	1.13E-43	91.41950534
GFM1	-0.910429399	2.677108512	-14.99817119	5.12E-45	1.14E-43	91.40938991
UNC119B	-1.123310592	4.612685367	-14.99518447	5.30E-45	1.18E-43	91.37445347
ABI2	-1.092714911	3.368053134	-14.98662472	5.86E-45	1.31E-43	91.27434952
HLA-DPA1	-2.357813462	8.576615538	-14.98449143	6.01E-45	1.34E-43	91.24940632
FCRL6	-0.965412246	3.029480375	-14.97903747	6.41E-45	1.42E-43	91.18564571
FAM53B	-1.307231579	5.259561965	-14.97350432	6.84E-45	1.51E-43	91.12097257
NACA2	-0.773816366	7.933282474	-14.96838509	7.26E-45	1.61E-43	91.06114943
IL23A	-2.092484144	6.186372078	-14.96734089	7.35E-45	1.62E-43	91.04894832
NRD1	0.816539299	7.608857729	14.95780279	8.23E-45	1.81E-43	90.93752146
BZW2	-0.982517267	3.522552026	-14.95711271	8.29E-45	1.82E-43	90.92946134
FIP1L1	-0.682129796	4.491554092	-14.9499256	9.02E-45	1.98E-43	90.8455281
C8orf33	-0.77849846	3.164911669	-14.94872363	9.15E-45	2.00E-43	90.83149329
GTF3C2	-0.849877548	4.577474449	-14.94699906	9.34E-45	2.04E-43	90.81135755
SYNRG	-0.580910796	3.116817546	-14.94693253	9.35E-45	2.04E-43	90.81058075
DDX28	-0.543515429	3.242354277	-14.93793322	1.04E-44	2.26E-43	90.70552806
SNX3	1.351696227	9.923146357	14.93326488	1.10E-44	2.38E-43	90.65104657
CHIC1	-0.809822862	2.448837655	-14.931853	1.12E-44	2.42E-43	90.63457123
NOL8	-1.048617867	3.785757895	-14.92574978	1.20E-44	2.59E-43	90.56336244
CCDC115	-1.22418134	4.075687931	-14.90868259	1.46E-44	3.16E-43	90.36431985
GGA2	-0.884342667	3.261009685	-14.8948183	1.72E-44	3.71E-43	90.20272515
S100P	2.019918752	11.17621896	14.88240296	1.99E-44	4.29E-43	90.058091
FAM98B	-1.202320835	3.635687017	-14.88215324	2.00E-44	4.29E-43	90.05518248
HOXB2	-1.217302792	2.766145684	-14.88077758	2.03E-44	4.35E-43	90.03916089
HMGB2	1.492625359	5.422853753	14.88034569	2.04E-44	4.37E-43	90.0341311
OTUD3	-0.790323289	2.722019054	-14.87878388	2.08E-44	4.44E-43	90.01594284
UBE2F	1.426367295	5.834943995	14.87848416	2.09E-44	4.44E-43	90.01245249
ATM	-1.054075936	3.705592352	-14.87673756	2.13E-44	4.53E-43	89.99211379
NUP62	-0.947184755	4.328875213	-14.87359383	2.21E-44	4.69E-43	89.9555092
FAM190B	-0.821205054	3.794850483	-14.86840562	2.35E-44	4.97E-43	89.89510895
SF3A3	-1.33863172	4.848491273	-14.86573421	2.42E-44	5.12E-43	89.86401351
ZNF202	-0.66759301	2.369175538	-14.86419532	2.47E-44	5.21E-43	89.84610214
SIK2	-1.01253601	3.295045282	-14.85790605	2.66E-44	5.58E-43	89.77291139
SELM	-0.990859956	2.64170867	-14.85599095	2.72E-44	5.70E-43	89.75062812
IKZF3	-1.237806579	2.67804539	-14.85422636	2.77E-44	5.81E-43	89.73009752
CRTAM	-1.377413478	2.590409494	-14.84729748	3.01E-44	6.29E-43	89.64949496
FAM162A	-1.609677445	3.791240905	-14.84447599	3.11E-44	6.48E-43	89.61667919
CDKN1C	-1.973954841	3.450123563	-14.84424694	3.12E-44	6.49E-43	89.61401543
BLOC1S1	1.574974342	6.733544549	14.83526328	3.46E-44	7.20E-43	89.50955399
RBM15B	-0.683834094	3.922853342	-14.83189865	3.60E-44	7.47E-43	89.47043957
FCER1G	1.243536758	11.24810331	14.81469607	4.40E-44	9.12E-43	89.27053551
CXXC5	-1.701183954	4.895361767	-14.79845214	5.32E-44	1.10E-42	89.08189288
RRN3	-0.719192194	2.745526655	-14.79731189	5.39E-44	1.11E-42	89.06865539
SNRNP200	-1.039150052	5.424671411	-14.79301522	5.67E-44	1.17E-42	89.01877967
UBE2G2	-0.884601646	4.059999801	-14.78620246	6.14E-44	1.26E-42	88.93971396
ELAVL1	-0.732242109	3.784365458	-14.78512156	6.22E-44	1.28E-42	88.92717142
TDP1	-0.889964311	3.285696164	-14.78396167	6.30E-44	1.29E-42	88.91371295
NF2	-1.103484241	3.738503178	-14.78271589	6.40E-44	1.31E-42	88.89925854
C16orf7	1.477085734	6.509877444	14.77934436	6.65E-44	1.36E-42	88.86014311
LY96	2.48284459	7.314975957	14.77678113	6.86E-44	1.40E-42	88.83040874
CD27	-2.399735314	5.663250412	-14.76348752	8.01E-44	1.63E-42	88.67624559
MFNG	-0.93473109	4.024705178	-14.75454825	8.89E-44	1.80E-42	88.57262344
CTCF	-1.320458126	5.168923409	-14.73959773	1.06E-43	2.14E-42	88.3994003
KLRB1	-2.533452419	4.131454625	-14.7362077	1.10E-43	2.23E-42	88.36013604
ITK	-2.661324199	4.552993177	-14.72305805	1.28E-43	2.59E-42	88.20788193
DDAH2	1.913921867	6.274812346	14.70856169	1.52E-43	3.06E-42	88.04012532
NUP133	-0.956805109	2.621412193	-14.70663623	1.55E-43	3.12E-42	88.01785041
TULP4	-1.119933863	2.917884763	-14.69922284	1.69E-43	3.40E-42	87.93210339
RASSF1	-0.972805941	4.161034653	-14.69027521	1.88E-43	3.77E-42	87.82864373
TRRAP	-1.061763155	3.121664813	-14.6890194	1.91E-43	3.81E-42	87.81412588
MYCBP2	-1.26869604	7.178162852	-14.68875176	1.91E-43	3.82E-42	87.81103194
LLGL1	-0.805782349	3.610532008	-14.68148485	2.08E-43	4.15E-42	87.72703775
PRPF8	-1.159587306	5.580106992	-14.67508863	2.24E-43	4.46E-42	87.65312724
AES	-1.38712494	5.371620427	-14.6736295	2.28E-43	4.53E-42	87.6362691
SLAMF1	-0.814497062	2.910798288	-14.65988151	2.68E-43	5.31E-42	87.4774783
TCEA3	-0.60352399	2.437161009	-14.655736	2.81E-43	5.56E-42	87.42961397
GRB10	2.513736524	5.654922358	14.65494101	2.83E-43	5.60E-42	87.42043587
MDFIC	-1.032562987	2.806334517	-14.65410633	2.86E-43	5.64E-42	87.4107999
SET	-1.153688668	7.575152432	-14.65093531	2.97E-43	5.84E-42	87.37419478
RETN	4.075602808	7.849552189	14.65079901	2.97E-43	5.84E-42	87.37262144
GMFG	1.190033825	9.807093346	14.64916963	3.03E-43	5.95E-42	87.35381433
NSUN2	-0.926482987	3.381051724	-14.64768089	3.08E-43	6.04E-42	87.33663164
GOLGA8A	-1.980024333	3.172120589	-14.64080884	3.34E-43	6.53E-42	87.25732905
NOP56	-1.469857395	6.474062242	-14.63478821	3.58E-43	6.99E-42	87.18786932
TPP2	-1.020287458	3.589013182	-14.61948439	4.28E-43	8.33E-42	87.01138439
MSH2	-0.815347004	2.48087813	-14.61295695	4.61E-43	8.97E-42	86.93614179
ZNF689	-0.762098942	3.344004152	-14.61091115	4.72E-43	9.17E-42	86.91256367
CD3D	-2.478701363	5.00723663	-14.58737887	6.21E-43	1.20E-41	86.64148815
L3MBTL2	-0.90561893	3.445669131	-14.57906273	6.83E-43	1.32E-41	86.54575273
KRI1	-1.071646876	4.234246567	-14.57453721	7.20E-43	1.39E-41	86.49366817
LMNB1	1.571970518	6.157389581	14.56509548	8.03E-43	1.55E-41	86.38503286
SUCLG2	-0.821060623	2.884313594	-14.5626646	8.26E-43	1.59E-41	86.35706999
PLBD1	1.236574	10.82546839	14.55340348	9.20E-43	1.77E-41	86.25056289
OPLAH	2.225451122	4.955053378	14.54938987	9.63E-43	1.85E-41	86.20441675
IL10RA	-1.332517366	6.295819056	-14.534637	1.14E-42	2.19E-41	86.03486069
ZNF263	-0.69021999	3.129018841	-14.53161511	1.18E-42	2.26E-41	86.00014217
ABHD14B	-0.92589211	3.096597424	-14.53111343	1.19E-42	2.27E-41	85.99437877
TSEN15	-0.867014325	2.788144819	-14.51964207	1.36E-42	2.59E-41	85.86262517
HLA-DPB1	-1.943699321	5.692123458	-14.51771105	1.39E-42	2.64E-41	85.84045255
SAMSN1	2.899425077	8.55030161	14.5150406	1.43E-42	2.72E-41	85.80979232
MEAF6	-1.184179297	5.030598364	-14.50855584	1.54E-42	2.93E-41	85.73535275
PDCD4	-1.480945285	5.330179979	-14.50571091	1.60E-42	3.02E-41	85.70270145
FTSJ1	-1.29376042	4.421677365	-14.50539081	1.60E-42	3.03E-41	85.69902786
KTELC1	-1.053854626	3.993203408	-14.50402402	1.63E-42	3.07E-41	85.68334274
TSPO	1.396956694	9.951447566	14.50165928	1.67E-42	3.15E-41	85.65620718
CCR5	-1.262992167	2.999008195	-14.49426921	1.82E-42	3.42E-41	85.57142256
NUFIP1	-0.500498734	2.714188821	-14.49029948	1.91E-42	3.58E-41	85.52588923
SH2D1A	-1.046050956	2.51472209	-14.48275696	2.08E-42	3.90E-41	85.43939541
PTBP1	-0.907167736	6.997314074	-14.47562706	2.26E-42	4.23E-41	85.35765759
LOC339047	-1.089783203	3.703083676	-14.47364756	2.31E-42	4.32E-41	85.33496868
LPXN	-1.653163549	6.49853664	-14.465214	2.55E-42	4.75E-41	85.23832368
TCOF1	-0.688259477	3.617038156	-14.46446953	2.57E-42	4.78E-41	85.22979391
ZNF561	-0.887265626	2.828852351	-14.44869653	3.08E-42	5.73E-41	85.04913623
GIMAP5	-1.880712	6.364109621	-14.44524801	3.21E-42	5.95E-41	85.00965367
ALDH1A1	-1.257832302	2.995369804	-14.44386884	3.26E-42	6.03E-41	84.99386488
UGCG	2.488836308	7.743273234	14.44074038	3.38E-42	6.24E-41	84.95805357
QRSL1	-1.084659079	3.3386468	-14.4362885	3.56E-42	6.56E-41	84.90710082
MDH2	-0.626007438	4.906203862	-14.43158761	3.75E-42	6.92E-41	84.85330822
GNPNAT1	-0.884989702	2.770314218	-14.42770375	3.92E-42	7.22E-41	84.80887264
PLCXD2	-1.12593295	2.588458018	-14.42354239	4.12E-42	7.56E-41	84.76126999
GPR97	1.74836068	6.875107514	14.42045201	4.27E-42	7.82E-41	84.7259238
LFNG	-0.899330656	3.541513321	-14.40809709	4.92E-42	9.00E-41	84.58465869
APOBEC3F	-0.837990954	3.355389074	-14.40655783	5.01E-42	9.15E-41	84.56706391
NCR3	-0.792549284	2.590128401	-14.4061053	5.03E-42	9.18E-41	84.56189141
BAZ1B	-0.758364989	4.15694476	-14.40281742	5.23E-42	9.52E-41	84.52431311
UFSP2	-0.847224568	3.114127848	-14.39380347	5.80E-42	1.05E-40	84.42131559
KLHL3	-0.803393914	2.633501542	-14.39234151	5.90E-42	1.07E-40	84.40461405
RUFY3	-0.739843002	2.878759269	-14.38779005	6.21E-42	1.13E-40	84.35262455
CKLF	1.269514119	8.586447792	14.38743567	6.24E-42	1.13E-40	84.34857697
C1orf174	-0.890681925	4.129608701	-14.38494814	6.42E-42	1.16E-40	84.32016749
TAF4	-1.348435334	4.155637201	-14.38046919	6.76E-42	1.22E-40	84.26902161
CARD11	-0.932660709	3.116111219	-14.36859353	7.75E-42	1.40E-40	84.13345695
RTN1	-1.104817594	2.981294797	-14.36756947	7.84E-42	1.41E-40	84.12177001
DFFA	-0.631930174	2.800164198	-14.36735567	7.86E-42	1.41E-40	84.11933013
AAMP	-0.767874672	4.243016186	-14.36021454	8.53E-42	1.53E-40	84.03784765
HNRNPA3	-0.881945931	4.289511959	-14.35819643	8.73E-42	1.56E-40	84.0148248
THOC1	-1.214384509	4.605169033	-14.35443336	9.11E-42	1.63E-40	83.97190025
HLA-DQA1	-1.936693402	4.51332936	-14.35243878	9.32E-42	1.66E-40	83.94915111
CD244	-1.144798983	3.078664531	-14.35211262	9.36E-42	1.67E-40	83.94543136
LRRC47	-1.210075317	5.740071199	-14.34734435	9.89E-42	1.76E-40	83.89105541
SUPT16H	-1.109999363	5.628239468	-14.33811422	1.10E-41	1.95E-40	83.78582812
PDCD7	-1.089729521	2.718403235	-14.33261425	1.17E-41	2.08E-40	83.72314516
COG1	-1.04919185	6.156473485	-14.31287615	1.47E-41	2.60E-40	83.49830831
RPL22	-1.533448067	8.329004656	-14.30137616	1.67E-41	2.96E-40	83.36739639
KIAA1704	-1.163517743	2.892395459	-14.29812703	1.74E-41	3.07E-40	83.33042079
UBTF	-0.521944995	3.188918163	-14.29620069	1.78E-41	3.13E-40	83.30850106
XRCC6	-1.176109815	7.077639862	-14.29531368	1.80E-41	3.16E-40	83.29840833
EPRS	-1.295789313	4.323757334	-14.29516829	1.80E-41	3.16E-40	83.29675411
AKR1B1	-1.265348894	5.580507275	-14.2817447	2.10E-41	3.68E-40	83.14406296
TNRC6C	-1.299994029	4.103030905	-14.2781634	2.18E-41	3.82E-40	83.10334072
IL7R	-2.769391826	6.296239214	-14.26429415	2.56E-41	4.48E-40	82.94569335
POLD2	-1.21486282	3.943037658	-14.26389165	2.57E-41	4.49E-40	82.94111967
SF3A1	-0.962188825	5.468022525	-14.26016135	2.68E-41	4.68E-40	82.89873477
ALDH18A1	-1.083416439	3.388075606	-14.25558167	2.83E-41	4.92E-40	82.8467079
BRD1	-0.873633967	4.888702796	-14.25276071	2.92E-41	5.07E-40	82.81466581
SLFN5	-1.185163971	3.080376664	-14.24819961	3.08E-41	5.34E-40	82.76286602
AGAP4	-1.137936505	3.479370334	-14.24648456	3.14E-41	5.44E-40	82.74339103
SNX29	-0.728250433	2.683510215	-14.23196879	3.70E-41	6.41E-40	82.57861528
NVL	-0.551596103	2.754093739	-14.23017925	3.78E-41	6.53E-40	82.55830825
SMARCC1	-0.709658486	4.273088148	-14.22777837	3.89E-41	6.70E-40	82.53106635
PABPC1	-0.752078358	10.92088094	-14.22416504	4.05E-41	6.97E-40	82.49007229
TNFAIP6	2.109382135	9.145436994	14.20998125	4.76E-41	8.18E-40	82.32921443
KIAA0355	-0.634943761	2.650117408	-14.19984335	5.35E-41	9.17E-40	82.21429969
FARS2	-0.824982033	2.931542395	-14.19956811	5.36E-41	9.19E-40	82.21118045
PUF60	-1.082610148	6.436194137	-14.18803599	6.12E-41	1.05E-39	82.08052304
PPP1R16B	-1.889754354	3.657196739	-14.17838877	6.83E-41	1.17E-39	81.97127
HAUS5	-0.595214425	2.616805951	-14.17422072	7.16E-41	1.22E-39	81.92408145
KIAA0907	-0.806961107	4.111413049	-14.16893082	7.61E-41	1.29E-39	81.86420377
CYP4V2	-0.536162143	2.532224199	-14.16208644	8.22E-41	1.40E-39	81.7867504
IMPDH2	-1.681251901	5.305902301	-14.15798643	8.61E-41	1.46E-39	81.74036394
HNRNPA1	-1.367364205	7.814198494	-14.15323284	9.09E-41	1.54E-39	81.68659322
IMMT	-1.142111535	4.699369104	-14.15250477	9.17E-41	1.55E-39	81.67835852
IL18RAP	2.00855169	7.132640496	14.150735	9.36E-41	1.58E-39	81.65834304
EFTUD1	-0.64488116	2.333370622	-14.14422889	1.01E-40	1.70E-39	81.58477383
CST7	1.88441903	10.42227075	14.14059821	1.05E-40	1.77E-39	81.54372801
CBLB	-1.491199215	3.426931698	-14.14042461	1.05E-40	1.77E-39	81.54176557
CDC23	-1.186451239	4.082377699	-14.13081226	1.17E-40	1.97E-39	81.43312669
FAM38A	-1.056596894	3.501713221	-14.12840632	1.21E-40	2.02E-39	81.40594165
NKTR	-1.299948127	6.057025372	-14.12795371	1.21E-40	2.03E-39	81.40082785
STAT4	-2.046517052	4.749857049	-14.12340787	1.28E-40	2.14E-39	81.34947249
CCDC107	-0.954789077	3.452624475	-14.1193703	1.34E-40	2.23E-39	81.30386742
U2AF2	-0.893179505	5.408577236	-14.11512242	1.40E-40	2.34E-39	81.25589534
RBM26	-0.537024692	2.945357693	-14.11006687	1.49E-40	2.47E-39	81.19881338
FHIT	-1.618110832	3.685665003	-14.10906526	1.50E-40	2.50E-39	81.18750582
EIF3A	-1.172990446	4.966780668	-14.10890504	1.51E-40	2.50E-39	81.18569703
ZNF566	-0.854618382	2.83872902	-14.10100158	1.65E-40	2.73E-39	81.09648857
TBP	-0.735788042	2.935773826	-14.09841014	1.70E-40	2.81E-39	81.06724488
FURIN	1.227821324	6.660042625	14.09393954	1.78E-40	2.95E-39	81.01680296
METTL3	-0.758328783	3.584191257	-14.07904782	2.11E-40	3.49E-39	80.84884885
HACL1	-0.950270437	4.778294634	-14.07755316	2.15E-40	3.54E-39	80.83199744
TCF20	-0.914308496	3.935070353	-14.07337263	2.25E-40	3.71E-39	80.78487021
RPUSD4	-0.873501643	3.440522609	-14.07226058	2.28E-40	3.75E-39	80.77233551
RHOF	-0.925902674	3.875005019	-14.06841818	2.38E-40	3.91E-39	80.72902951
TIGD3	-1.611386227	3.19857846	-14.06738781	2.41E-40	3.95E-39	80.71741787
SEC31A	-1.096004383	6.445460713	-14.06619316	2.45E-40	4.00E-39	80.70395557
C2orf42	-1.038057797	4.073221696	-14.05764205	2.69E-40	4.40E-39	80.60761458
FGD4	1.135218895	4.808348693	14.05535592	2.77E-40	4.51E-39	80.58186397
RPS28	-0.757849069	8.007671569	-14.04235458	3.20E-40	5.21E-39	80.43546692
TRIM4	-0.78750759	3.854139642	-14.0312862	3.63E-40	5.90E-39	80.31089986
IARS	-1.800816316	5.469900987	-14.02688379	3.82E-40	6.19E-39	80.2613702
COX7B	2.540395073	6.094409672	14.02304158	3.99E-40	6.46E-39	80.21815095
CRY1	-1.143846091	2.613905564	-14.02102569	4.08E-40	6.60E-39	80.19547789
RRS1	-1.320928603	3.944387908	-14.01983674	4.14E-40	6.68E-39	80.18210655
EIF3F	-1.134950492	8.900485157	-14.01823008	4.21E-40	6.79E-39	80.16403855
ASTE1	-1.213882597	4.090563566	-14.01682514	4.28E-40	6.89E-39	80.14824007
THEMIS	-2.122084212	3.428456402	-14.01370402	4.43E-40	7.13E-39	80.11314671
KIAA1430	-1.067936587	3.994917848	-13.9957667	5.43E-40	8.72E-39	79.91155411
C11orf61	-0.79775332	3.013799228	-13.9707539	7.21E-40	1.15E-38	79.63070394
ADARB1	-0.663686379	2.896235049	-13.96740877	7.48E-40	1.20E-38	79.59316711
M6PR	-1.0982802	6.491130775	-13.96635978	7.57E-40	1.21E-38	79.58139711
RNF144A	-1.156692967	3.16654054	-13.96357712	7.81E-40	1.25E-38	79.55017754
R3HDM1	-0.924344288	3.566729454	-13.96236198	7.92E-40	1.26E-38	79.53654563
ALPL	2.358313577	6.672942608	13.954387	8.67E-40	1.38E-38	79.44709752
IL1R1	2.019290359	6.940254774	13.94137586	1.00E-39	1.60E-38	79.30123003
ZNF548	-0.682597565	2.48349363	-13.93468351	1.08E-39	1.72E-38	79.2262346
KLF2	-0.975732549	9.59178054	-13.92974833	1.14E-39	1.81E-38	79.17094434
TTC37	-1.004927335	4.207146157	-13.92663702	1.19E-39	1.88E-38	79.13609359
C14orf2	1.007360989	4.740747228	13.91205968	1.40E-39	2.21E-38	78.97287135
OFD1	-0.893139021	4.011770181	-13.90855881	1.45E-39	2.29E-38	78.93368776
ABCF1	-1.214925904	4.414356035	-13.90325027	1.54E-39	2.43E-38	78.87428331
TTYH2	-1.169788606	3.623557417	-13.90063938	1.59E-39	2.50E-38	78.84507152
SH3GLB1	1.301063284	8.366522593	13.89995405	1.60E-39	2.52E-38	78.83740436
DNAJA3	-0.697609661	2.537658267	-13.89611345	1.67E-39	2.62E-38	78.7944414
C3orf31	-0.744381168	2.70576212	-13.89430397	1.71E-39	2.67E-38	78.77420223
ACTR5	-0.858933469	3.187494353	-13.89300119	1.73E-39	2.71E-38	78.75963147
GPR160	2.174045573	7.435631542	13.88771236	1.84E-39	2.87E-38	78.70048799
ZNF703	-0.792572442	2.877119116	-13.88740787	1.84E-39	2.88E-38	78.69708334
C3orf37	-0.967188764	4.000093526	-13.88397857	1.92E-39	2.99E-38	78.65874237
POLR1C	-0.696596149	2.726415184	-13.88375835	1.92E-39	2.99E-38	78.65628042
MAD1L1	-1.591547531	4.099162738	-13.87619999	2.09E-39	3.25E-38	78.57179601
PHC1	-0.652938665	2.845782312	-13.87608229	2.10E-39	3.25E-38	78.57048062
APBA2	-0.832092961	3.038995286	-13.87131274	2.21E-39	3.43E-38	78.51718324
LRRC33	-1.287324931	4.014623332	-13.85937028	2.53E-39	3.91E-38	78.38378143
MPHOSPH8	-0.840258915	5.688026327	-13.85769629	2.58E-39	3.98E-38	78.36508793
MTX3	-1.258126292	3.04052869	-13.85427839	2.68E-39	4.13E-38	78.32692452
ARHGAP17	-0.938629718	3.345204263	-13.84913828	2.84E-39	4.37E-38	78.26954208
ZNF395	-1.55377285	4.010735986	-13.84580795	2.94E-39	4.53E-38	78.23237044
RBBP4	-1.10130119	5.16954993	-13.83463078	3.34E-39	5.13E-38	78.10765598
CD3G	-2.427876173	4.733795429	-13.83161524	3.45E-39	5.30E-38	78.0740193
UTP23	-0.71213747	3.264582379	-13.82821608	3.59E-39	5.50E-38	78.03610899
RFC1	-0.678282495	3.537327682	-13.82592876	3.68E-39	5.64E-38	78.01060205
KLHDC5	-0.805434292	3.183798726	-13.8248007	3.73E-39	5.70E-38	77.99802352
ITGAM	1.331898773	8.195058796	13.8214743	3.87E-39	5.91E-38	77.96093583
RBMX	-0.825094353	5.508073093	-13.82043092	3.92E-39	5.97E-38	77.94930375
NOP2	-0.665911848	2.836369582	-13.8183828	4.01E-39	6.10E-38	77.926472
ZZZ3	-0.670078937	2.777787996	-13.81819937	4.02E-39	6.10E-38	77.9244273
RNMTL1	-0.720412716	2.966682054	-13.81386736	4.22E-39	6.39E-38	77.87614289
ADM	1.573996936	7.646861227	13.8138163	4.22E-39	6.39E-38	77.87557381
BAT2L1	-0.598759487	3.453682136	-13.81072309	4.37E-39	6.61E-38	77.84110268
ACYP1	-0.883598984	2.609498427	-13.81012082	4.40E-39	6.65E-38	77.83439156
SUN1	-1.716399202	4.257014928	-13.80527095	4.64E-39	7.01E-38	77.78035507
SLC4A7	-1.1236736	2.825341937	-13.79941777	4.96E-39	7.48E-38	77.71515541
AHCYL2	-0.808620919	3.663878548	-13.78995647	5.51E-39	8.30E-38	77.60980032
NUP188	-0.792433618	3.545116373	-13.78835005	5.61E-39	8.44E-38	77.59191666
PSMA6	1.708408639	7.871767357	13.78636426	5.74E-39	8.62E-38	77.56981145
RNASEH2B	-1.248698375	4.151026774	-13.77937449	6.21E-39	9.31E-38	77.49201886
TSFM	-1.008245653	3.952400786	-13.77752665	6.34E-39	9.49E-38	77.47145741
C16orf88	-0.878320048	3.268310994	-13.77609333	6.44E-39	9.63E-38	77.45550962
PTGDS	-1.952009663	3.142220259	-13.77047173	6.86E-39	1.02E-37	77.3929709
HVCN1	-2.118923353	5.849472489	-13.76889205	6.98E-39	1.04E-37	77.37540021
LONP1	-0.894715919	2.930688632	-13.76862424	7.00E-39	1.04E-37	77.37242155
TRBC1	-2.857159504	7.188947617	-13.75344108	8.30E-39	1.23E-37	77.20360594
MED1	-0.857380804	3.462154755	-13.74903701	8.72E-39	1.30E-37	77.15466043
MPI	-0.631239035	3.028339852	-13.74673014	8.94E-39	1.33E-37	77.12902635
TRAP1	-1.044078632	3.637870077	-13.74659252	8.96E-39	1.33E-37	77.12749717
DDX20	-1.02486586	3.196200129	-13.74648237	8.97E-39	1.33E-37	77.12627326
CLIC1	0.692187273	10.78955914	13.74623449	8.99E-39	1.33E-37	77.123519
C21orf33	-0.86308434	4.464726791	-13.73990193	9.65E-39	1.43E-37	77.05316664
ITPKB	-0.845889541	4.328675439	-13.73951976	9.70E-39	1.43E-37	77.04892147
AGPAT2	0.816787985	4.781843515	13.72327747	1.16E-38	1.71E-37	76.86857035
CD4	-0.84993758	2.915604989	-13.7197762	1.21E-38	1.78E-37	76.82971037
MEN1	-0.79842401	2.927402419	-13.71807754	1.23E-38	1.81E-37	76.8108593
CCDC50	-0.741690823	2.730583392	-13.71214166	1.32E-38	1.93E-37	76.74499699
PUS1	-0.756620764	3.224599191	-13.71179073	1.32E-38	1.94E-37	76.7411038
CHTF8	-0.861661885	6.092595122	-13.71167749	1.32E-38	1.94E-37	76.73984747
GPR84	4.121149993	6.624417331	13.70950787	1.36E-38	1.98E-37	76.71577902
GEMIN5	-0.671214159	2.51808024	-13.70737751	1.39E-38	2.03E-37	76.69214844
HKR1	-1.092072562	4.188104075	-13.70626151	1.41E-38	2.05E-37	76.67977038
SOCS3	1.790823474	4.616629775	13.70185826	1.48E-38	2.15E-37	76.63093789
PPM1K	-1.36616126	2.699096554	-13.6999163	1.51E-38	2.19E-37	76.60940454
HNRNPU	-0.737409791	6.690450645	-13.69404228	1.61E-38	2.34E-37	76.54428198
AIMP2	-0.842593248	3.604408589	-13.69019563	1.68E-38	2.44E-37	76.50164534
ZMYND11	-1.691410163	4.883934401	-13.65545709	2.48E-38	3.59E-37	76.11693711
USP24	-0.871254507	4.283560234	-13.64984155	2.64E-38	3.81E-37	76.05480547
MRPS9	-0.979358509	3.842399813	-13.63896176	2.98E-38	4.29E-37	75.93447423
CXCR5	-1.40393239	3.076592546	-13.63704059	3.04E-38	4.38E-37	75.91323222
CLK2	-0.966017279	5.359222914	-13.63527802	3.10E-38	4.46E-37	75.89374538
UTP6	-0.847951353	4.289316126	-13.63143898	3.24E-38	4.65E-37	75.85130686
ZFP161	-0.58954593	3.098175028	-13.62417825	3.51E-38	5.04E-37	75.77106356
PCID2	-0.863845479	3.563170201	-13.6190816	3.72E-38	5.32E-37	75.71475298
MRPS26	-1.093769243	3.349326404	-13.61146023	4.04E-38	5.79E-37	75.63057236
CARD6	1.281659834	5.136687465	13.60938612	4.14E-38	5.92E-37	75.60766814
TSR1	-0.598584383	3.01487187	-13.60845696	4.18E-38	5.97E-37	75.59740831
MCM3	-0.513090141	3.855923421	-13.59680204	4.76E-38	6.79E-37	75.46875044
SIT1	-1.474308154	5.479623414	-13.59502164	4.86E-38	6.91E-37	75.44910281
PCYOX1	-0.743374831	2.840573718	-13.58649844	5.34E-38	7.59E-37	75.35506713
MRPL19	-0.683294969	3.262189498	-13.57252638	6.23E-38	8.85E-37	75.20099446
TOMM70A	-1.187625385	5.324227405	-13.56795161	6.56E-38	9.30E-37	75.15056914
NDUFA4	1.57346265	6.898312658	13.56423554	6.83E-38	9.68E-37	75.1096166
PEA15	-1.019387386	3.918672891	-13.56133857	7.06E-38	9.98E-37	75.07769573
PBXIP1	-0.770066525	3.461171493	-13.56101387	7.08E-38	1.00E-36	75.07411829
EIF3L	-1.380945342	7.51711833	-13.55748783	7.37E-38	1.04E-36	75.03527231
NUDT9	-1.229416614	3.413189822	-13.55385881	7.67E-38	1.08E-36	74.99529835
SMARCE1	-1.333348795	4.804526777	-13.55328714	7.72E-38	1.09E-36	74.98900196
DYNC1H1	-1.046928203	3.97094081	-13.5529156	7.75E-38	1.09E-36	74.98490993
NCAPD3	-0.91256865	2.669064283	-13.55177936	7.85E-38	1.10E-36	74.97239606
UPF3A	-0.620730272	3.132427437	-13.54777779	8.20E-38	1.15E-36	74.92833054
IL32	-2.124356956	4.562497136	-13.5471115	8.26E-38	1.16E-36	74.92099413
PFKFB3	1.42160071	5.175707631	13.54208649	8.74E-38	1.22E-36	74.86567168
ACSL1	1.347920153	10.35818491	13.5304904	9.94E-38	1.39E-36	74.73805446
DCAF7	-0.703993548	4.468654442	-13.52893376	1.01E-37	1.41E-36	74.72092863
NQO2	1.863606748	8.833571796	13.5282268	1.02E-37	1.42E-36	74.71315122
NT5E	-0.748534633	2.218262811	-13.52801202	1.02E-37	1.42E-36	74.71078836
OCIAD2	-1.34917356	3.047177665	-13.51655073	1.16E-37	1.61E-36	74.5847367
PHF10	-0.793693638	3.586896913	-13.51315356	1.20E-37	1.67E-36	74.54738738
RPLP2	-0.837047719	11.03069279	-13.512985	1.21E-37	1.67E-36	74.54553437
CD81	-1.743474112	5.406754303	-13.51120293	1.23E-37	1.70E-36	74.52594438
ARIH2	-0.594417175	5.017377476	-13.50741035	1.28E-37	1.77E-36	74.48425863
FOXP1	-0.925728392	5.337395681	-13.49893833	1.41E-37	1.95E-36	74.39116584
HLA-DRB1	-2.261959391	8.314825652	-13.49640036	1.45E-37	2.00E-36	74.36328515
PRSS33	-1.019099878	2.361283085	-13.49587296	1.46E-37	2.01E-36	74.3574919
ZBTB5	-0.881016224	3.169837628	-13.49389863	1.49E-37	2.05E-36	74.33580581
EIF2B1	-0.953004043	4.145737289	-13.4916801	1.53E-37	2.10E-36	74.31143982
GPATCH8	-0.967496831	4.344364331	-13.48695773	1.61E-37	2.21E-36	74.25958273
MGC27345	-0.633336324	2.785647774	-13.48679275	1.61E-37	2.21E-36	74.25777118
KDM1A	-1.008928391	4.122793565	-13.48667579	1.61E-37	2.21E-36	74.25648705
KLRF1	-1.537033764	3.010932883	-13.47776922	1.78E-37	2.44E-36	74.15871493
CCDC88C	-1.068997273	3.745928594	-13.47467242	1.84E-37	2.52E-36	74.12472936
CD63	1.136476888	9.909617835	13.47359881	1.86E-37	2.54E-36	74.11294814
TYW1	-0.729849036	2.415757989	-13.46277203	2.10E-37	2.86E-36	73.99417495
IL27RA	-1.202754233	3.933699885	-13.45871773	2.20E-37	2.99E-36	73.94971351
FASTKD2	-0.934970031	3.165110813	-13.45656118	2.25E-37	3.06E-36	73.92606722
ESYT2	-1.304394917	4.457250625	-13.44649835	2.52E-37	3.42E-36	73.81576102
TRERF1	-1.070489792	3.326704178	-13.44155857	2.66E-37	3.60E-36	73.76163135
CYB5B	-1.10871128	4.887672812	-13.44009369	2.70E-37	3.66E-36	73.7455818
ALDH9A1	-1.01757285	4.892590975	-13.43978999	2.71E-37	3.67E-36	73.74225456
ZNF664	-1.43446742	4.028682736	-13.43947809	2.72E-37	3.67E-36	73.73883749
FASLG	-0.698822574	2.357086874	-13.43869837	2.74E-37	3.70E-36	73.73029539
NARG2	-0.879242628	2.885191764	-13.42635569	3.14E-37	4.24E-36	73.59511881
TMEM138	-1.038593326	3.204174834	-13.42465414	3.20E-37	4.31E-36	73.57648968
NARF	0.678224192	5.281333845	13.41951539	3.39E-37	4.56E-36	73.52023796
RAB31	1.092604679	9.3178288	13.41577485	3.53E-37	4.74E-36	73.47930044
GPN1	-0.738462259	4.162770746	-13.41364794	3.61E-37	4.85E-36	73.45602612
ZNF275	-1.616362108	4.326986307	-13.41123607	3.71E-37	4.97E-36	73.42963637
MPHOSPH10	-1.401721948	4.533969845	-13.40544549	3.96E-37	5.30E-36	73.3662905
F5	1.5311636	5.618137494	13.40350845	4.04E-37	5.40E-36	73.34510412
ZNF317	-1.024855562	4.30467874	-13.40130458	4.14E-37	5.53E-36	73.32100175
HMOX2	-0.699246042	4.463691391	-13.39607104	4.39E-37	5.85E-36	73.26377564
ATP5G2	-1.073199558	8.32474349	-13.3958688	4.40E-37	5.86E-36	73.26156452
SLC26A8	1.554495463	4.001967359	13.39431298	4.47E-37	5.95E-36	73.24455534
GLRX	1.682655238	7.344859852	13.39042677	4.67E-37	6.20E-36	73.20207426
ATR	-0.727339612	2.555952781	-13.38987977	4.70E-37	6.23E-36	73.19609552
HP1BP3	-0.681275563	5.058558604	-13.38864474	4.76E-37	6.31E-36	73.1825972
ORC5L	-0.871860175	3.748545499	-13.38600325	4.90E-37	6.48E-36	73.15372937
RPL14	-1.208588325	8.936910701	-13.38596638	4.90E-37	6.48E-36	73.15332646
AFF3	-1.307293284	2.407915888	-13.38410052	5.00E-37	6.61E-36	73.13293747
VPS11	-0.82758534	3.548576109	-13.37801089	5.35E-37	7.06E-36	73.06640605
NR2C1	-0.789315695	2.734667714	-13.37510405	5.52E-37	7.28E-36	73.03465456
PTPLAD1	-1.214019899	3.58558773	-13.37211072	5.71E-37	7.52E-36	73.00196289
EIF4B	-0.991014285	4.831682499	-13.37071764	5.80E-37	7.62E-36	72.98674997
AGPAT5	-1.025388525	3.024238881	-13.36980658	5.86E-37	7.69E-36	72.97680138
MRPS2	-0.91766739	3.081756267	-13.36709279	6.03E-37	7.92E-36	72.94717003
ZCCHC4	-0.593658	2.377398735	-13.36633404	6.08E-37	7.97E-36	72.93888597
GNPTAB	-0.798103474	3.517889352	-13.36071925	6.47E-37	8.47E-36	72.87759344
ZFP62	-1.053756653	2.623921668	-13.35847212	6.63E-37	8.67E-36	72.85306775
ST3GAL5	-1.198487126	4.855635263	-13.35570254	6.84E-37	8.93E-36	72.82284356
TMX2	-0.949471357	4.42809941	-13.35254877	7.08E-37	9.23E-36	72.78843154
CWF19L2	-0.798321095	3.695788533	-13.34859441	7.39E-37	9.63E-36	72.74529128
RPS4X	-1.232742353	9.812941261	-13.34805879	7.44E-37	9.68E-36	72.73944851
C16orf57	0.534287493	4.697070057	13.34708893	7.52E-37	9.77E-36	72.72886938
KLRK1	-2.217006017	4.012985262	-13.34235684	7.92E-37	1.03E-35	72.67725877
ADA	-1.642989668	4.40329836	-13.34073245	8.06E-37	1.05E-35	72.65954505
ECHDC2	-0.587321635	3.297012937	-13.33664721	8.43E-37	1.09E-35	72.61500219
ISOC1	-1.451108226	3.487833383	-13.3362151	8.47E-37	1.10E-35	72.61029125
RPS6KA5	-1.543624324	4.021321472	-13.33579556	8.51E-37	1.10E-35	72.60571748
ANKRD36	-1.141251954	3.944598163	-13.33112575	8.96E-37	1.16E-35	72.55481355
C7orf54	-0.817588158	3.117670602	-13.33074068	9.00E-37	1.16E-35	72.55061655
SRP68	-0.897358388	5.58359169	-13.32962834	9.11E-37	1.17E-35	72.53849328
ZNF671	-0.918908504	4.162183305	-13.32684243	9.39E-37	1.21E-35	72.5081326
LAX1	-1.304145449	3.060836078	-13.32330151	9.76E-37	1.25E-35	72.46954983
ZNF766	-0.666013179	3.26181086	-13.322719	9.82E-37	1.26E-35	72.46320326
TNFAIP8L1	-0.534058482	2.811853783	-13.32116242	9.99E-37	1.28E-35	72.44624485
SLAMF6	-1.490559749	4.849865109	-13.30749665	1.16E-36	1.49E-35	72.29741542
XYLT1	-1.302076796	3.144252196	-13.30434705	1.20E-36	1.54E-35	72.26312805
EEF2	-1.043900249	8.582067522	-13.29267988	1.37E-36	1.74E-35	72.13616097
MAF	-1.520739326	3.340077339	-13.28577258	1.47E-36	1.88E-35	72.06102643
RPRD2	-0.558434512	2.573483801	-13.28482934	1.49E-36	1.89E-35	72.05076816
XPO4	-0.644195566	3.040052848	-13.27611922	1.64E-36	2.08E-35	71.95606318
SUPV3L1	-0.883947334	2.95459597	-13.27366082	1.68E-36	2.14E-35	71.92934025
LPAR5	-0.866738972	2.783085429	-13.27172715	1.72E-36	2.18E-35	71.90832332
TNRC6A	-0.995779077	4.561167003	-13.26742372	1.80E-36	2.28E-35	71.86155674
MTX1	0.992321889	6.357175773	13.26542973	1.84E-36	2.33E-35	71.83989085
CDK4	-0.918549689	3.70753596	-13.26466526	1.86E-36	2.35E-35	71.83158493
GCLM	1.355757341	5.114549693	13.26328414	1.88E-36	2.38E-35	71.81658
TMEM41A	-0.623772561	2.914698743	-13.2579795	2.00E-36	2.52E-35	71.75895786
FAM168B	-0.862268123	5.729665041	-13.24853654	2.21E-36	2.79E-35	71.65641937
CUL1	-1.235940178	4.36775759	-13.23666133	2.52E-36	3.17E-35	71.52753616
RPL28	-0.739600485	9.994130702	-13.23599211	2.54E-36	3.19E-35	71.52027515
MRPL49	-0.812292141	5.388943043	-13.23408934	2.59E-36	3.26E-35	71.49963177
ANKRD40	-0.834590002	4.180417505	-13.23217678	2.65E-36	3.32E-35	71.47888399
KLRD1	-1.676848897	3.609501629	-13.21760901	3.10E-36	3.89E-35	71.32091367
TMEM203	-1.031897691	4.671627392	-13.21342798	3.25E-36	4.07E-35	71.27559594
USP28	-0.691688807	2.519347795	-13.21006267	3.37E-36	4.22E-35	71.23912644
ENOX2	-0.634178392	2.794249009	-13.20888871	3.41E-36	4.26E-35	71.22640571
SDR39U1	-0.99389611	5.180066863	-13.20740358	3.47E-36	4.33E-35	71.21031432
PTPN4	-1.673389231	6.010239119	-13.20208316	3.68E-36	4.58E-35	71.15267709
PCYOX1L	-1.40033864	4.321700574	-13.20189981	3.69E-36	4.59E-35	71.15069108
UBAP1	0.925501944	5.842875907	13.19532081	3.96E-36	4.92E-35	71.07944075
YEATS2	-1.0637314	3.032927158	-13.1873777	4.32E-36	5.36E-35	70.99344744
TSEN2	-0.658544444	2.679144869	-13.18568979	4.40E-36	5.46E-35	70.97517818
SMARCA4	-0.980941177	4.54479825	-13.17926594	4.72E-36	5.85E-35	70.90566267
SETD8	0.509319463	3.568674268	13.17859647	4.75E-36	5.88E-35	70.8984193
UBL5	1.042054496	8.684027442	13.17349326	5.02E-36	6.21E-35	70.84321246
PPP1R8	-0.940549983	4.798866786	-13.16150137	5.72E-36	7.07E-35	70.71353763
HNRPDL	-1.21997625	4.799189094	-13.16094116	5.76E-36	7.11E-35	70.70748165
HTATSF1	-1.453435575	4.063229944	-13.15916125	5.87E-36	7.24E-35	70.68824148
HARS	-0.67882675	3.257219458	-13.15606416	6.07E-36	7.48E-35	70.65476724
OSCAR	1.223846702	6.438417304	13.15347956	6.25E-36	7.68E-35	70.62683594
FUS	-1.087615039	8.637611079	-13.15182146	6.36E-36	7.81E-35	70.60891899
PRKX	-0.841499535	3.176940996	-13.15066342	6.44E-36	7.90E-35	70.5964065
ZFP36L2	-1.606682344	6.34887077	-13.14954902	6.52E-36	7.99E-35	70.58436615
RAD1	-0.583610508	2.917857231	-13.14516389	6.84E-36	8.37E-35	70.53699412
JAK1	-1.037772909	7.599603647	-13.13575402	7.58E-36	9.26E-35	70.43537482
PREP	-0.962879103	4.746841415	-13.13143595	7.94E-36	9.69E-35	70.38875877
LTB4R	1.435595185	6.781033486	13.12690279	8.34E-36	1.02E-34	70.33983136
PPAP2A	-0.551290007	2.53535685	-13.12291462	8.71E-36	1.06E-34	70.29679506
TIMM9	-0.831300446	3.11998636	-13.12283116	8.72E-36	1.06E-34	70.29589462
SPON2	-1.861586423	4.153815517	-13.11266574	9.74E-36	1.18E-34	70.18623853
DHX35	-0.563877337	2.824123985	-13.10647635	1.04E-35	1.26E-34	70.11949954
CBFA2T2	-0.783104805	3.016747259	-13.09631378	1.16E-35	1.41E-34	70.00996254
CCT6A	-1.30018139	3.507590555	-13.09266713	1.21E-35	1.47E-34	69.97067075
CIRH1A	-1.388577612	3.735794666	-13.09066879	1.24E-35	1.50E-34	69.94914202
DDX27	-1.21206052	4.993149301	-13.0904969	1.24E-35	1.50E-34	69.94729026
PDCD11	-0.536216002	3.194246632	-13.08342085	1.34E-35	1.61E-34	69.87107576
BLNK	-1.744967288	3.466400943	-13.08258565	1.35E-35	1.63E-34	69.86208174
DDHD1	-0.650608032	2.413935763	-13.08167011	1.36E-35	1.64E-34	69.85222305
TRIM28	-1.022519807	3.578140527	-13.07306426	1.50E-35	1.80E-34	69.75957542
TMEM19	-0.997582323	3.004090006	-13.06989226	1.55E-35	1.86E-34	69.72543679
STRBP	-1.024837852	3.114812993	-13.05172093	1.89E-35	2.26E-34	69.52997117
HNRNPA1L2	-0.559754509	2.781019573	-13.04824624	1.96E-35	2.35E-34	69.49261469
TMEM42	-1.064839461	3.701338131	-13.04391332	2.05E-35	2.46E-34	69.4460404
TOP2B	-0.94304212	6.442720239	-13.04107557	2.12E-35	2.53E-34	69.41554301
ZNF264	-0.914365067	3.264362458	-13.04013982	2.14E-35	2.56E-34	69.40548738
GON4L	-0.707398326	3.46517319	-13.03951752	2.15E-35	2.57E-34	69.3988004
ANK3	-0.858992555	2.788935806	-13.02727368	2.46E-35	2.93E-34	69.26727531
NOC2L	-0.629795914	2.570015718	-13.01769006	2.73E-35	3.25E-34	69.16438276
TMEM229B	-0.944096318	3.159519729	-13.00774429	3.04E-35	3.61E-34	69.05765416
ZNF438	1.582782715	5.367559473	13.00686581	3.06E-35	3.64E-34	69.04822973
ZBTB24	-0.914714764	3.359901484	-13.00570212	3.10E-35	3.69E-34	69.03574609
C21orf59	-1.323485606	4.944738138	-12.99933635	3.32E-35	3.94E-34	68.96746951
HSPA8	-1.581691302	7.160654612	-12.99700198	3.41E-35	4.04E-34	68.9424375
MTOR	-0.500599013	2.977035151	-12.99515657	3.48E-35	4.12E-34	68.92265082
LEPROTL1	-1.321734828	5.421447741	-12.99473302	3.49E-35	4.13E-34	68.91810979
RANGRF	-1.328520816	5.68193817	-12.99457469	3.50E-35	4.14E-34	68.91641218
P2RY8	-1.321140217	5.34835952	-12.98980753	3.68E-35	4.35E-34	68.8653082
SMCR7L	-0.576317259	2.866295996	-12.97821344	4.18E-35	4.92E-34	68.7410703
MXD3	1.059842518	4.744562515	12.97619248	4.27E-35	5.03E-34	68.71942188
GIMAP6	-1.811440849	5.818471457	-12.96063729	5.05E-35	5.94E-34	68.552869
FYN	-1.685301261	5.972093845	-12.95525014	5.35E-35	6.29E-34	68.495218
RSL1D1	-0.990121876	4.124780557	-12.95469538	5.38E-35	6.32E-34	68.48928215
ATP11B	1.711588429	5.361373719	12.92976283	7.04E-35	8.25E-34	68.22267635
PPIE	-1.056707684	4.170970883	-12.92929136	7.08E-35	8.28E-34	68.21763811
SLC41A1	-0.634542496	2.535994297	-12.92160015	7.69E-35	8.99E-34	68.13546512
TEX10	-0.91350884	2.979466742	-12.91336071	8.40E-35	9.81E-34	68.04747041
ICAM2	-1.262268336	5.275447759	-12.90348942	9.34E-35	1.09E-33	67.94209654
ARID1B	-0.909967785	3.684353321	-12.8992728	9.77E-35	1.14E-33	67.89710114
KIAA1967	-0.917917199	5.047407961	-12.89219235	1.05E-34	1.23E-33	67.82156764
RPL18	-1.162757919	9.809637147	-12.89002278	1.08E-34	1.26E-33	67.79842834
ERCC5	-0.798638234	3.691685632	-12.88209629	1.18E-34	1.37E-33	67.71391102
CCDC84	-0.960373871	4.516732965	-12.8794984	1.21E-34	1.40E-33	67.686218
CHST14	-0.779069692	3.8540138	-12.87608788	1.25E-34	1.45E-33	67.64986814
ALG8	-0.979556641	3.36451874	-12.87479175	1.27E-34	1.47E-33	67.63605546
SYNCRIP	-0.751918484	3.636242647	-12.87078367	1.33E-34	1.54E-33	67.59334769
ZBTB2	-0.580311284	2.669065266	-12.86059824	1.48E-34	1.71E-33	67.48485685
ARL2BP	-1.028294398	5.937784983	-12.8468181	1.72E-34	1.98E-33	67.33816669
KIAA1539	1.131068962	6.595123889	12.84456077	1.76E-34	2.03E-33	67.31414726
PDXDC1	-0.535698293	3.368851	-12.83961981	1.85E-34	2.14E-33	67.26158185
POLR1E	-0.67295193	2.455978919	-12.83362515	1.98E-34	2.28E-33	67.19782427
BAHD1	-0.633821563	3.79872297	-12.83143317	2.02E-34	2.33E-33	67.17451584
TERF2	-0.681551643	3.807627961	-12.82833847	2.09E-34	2.40E-33	67.14161287
TRBV9	-1.527889032	4.073372428	-12.82600161	2.15E-34	2.46E-33	67.11677072
C22orf29	-0.557337078	2.932230757	-12.8230994	2.21E-34	2.54E-33	67.08592276
GPATCH4	-0.683069477	2.775931391	-12.82094689	2.26E-34	2.59E-33	67.06304642
RABGEF1	1.722239591	6.383961335	12.81085531	2.52E-34	2.89E-33	66.95582943
SGK1	-2.026927739	4.362299079	-12.80896344	2.57E-34	2.94E-33	66.93573574
EIF2B5	-0.722159505	4.743947405	-12.8016885	2.78E-34	3.18E-33	66.85848588
STOM	2.246901067	7.55262376	12.79886587	2.87E-34	3.27E-33	66.82852132
RCC2	-1.170235763	6.349867137	-12.79486067	2.99E-34	3.41E-33	66.78601018
ZNF91	-1.47955174	5.720399687	-12.79354663	3.04E-34	3.46E-33	66.77206489
NAAA	-1.133183885	4.365085599	-12.78705229	3.25E-34	3.70E-33	66.70315754
MLLT6	-0.89519263	4.384956713	-12.77908448	3.54E-34	4.03E-33	66.6186476
CTSO	-1.709528885	4.600356153	-12.77465844	3.72E-34	4.22E-33	66.57171821
HNRNPM	-0.796356593	7.673219543	-12.77202236	3.82E-34	4.33E-33	66.54377299
ANKRD22	2.743650098	5.998346256	12.77185515	3.83E-34	4.34E-33	66.54200051
TRMT61B	-0.651197139	2.805325243	-12.75856372	4.41E-34	4.99E-33	66.4011564
HSD17B8	-0.919895416	3.191359408	-12.75366621	4.65E-34	5.26E-33	66.34928385
HNRNPH1	-1.434836841	5.462447225	-12.75142853	4.76E-34	5.38E-33	66.32558765
MAP2K6	1.583800476	4.951919214	12.75016589	4.83E-34	5.44E-33	66.31221795
RPA1	-0.673464058	4.885985166	-12.7379295	5.50E-34	6.20E-33	66.18269615
UTRN	-1.388108605	5.469239595	-12.7279518	6.12E-34	6.89E-33	66.07714358
YARS2	-0.794760661	2.849309667	-12.72515495	6.30E-34	7.09E-33	66.04756588
PRF1	-2.251851863	5.544412105	-12.71905295	6.72E-34	7.56E-33	65.9830502
LYAR	-1.253821956	4.827000598	-12.71881935	6.74E-34	7.57E-33	65.98058078
DDX56	-0.916644961	4.74546762	-12.71488398	7.03E-34	7.88E-33	65.93898405
PADI4	1.495473831	9.063932227	12.71168436	7.27E-34	8.15E-33	65.9051705
GLTSCR2	-1.525713737	8.811972938	-12.70981407	7.42E-34	8.30E-33	65.88540784
NUCKS1	-1.026600508	5.188662623	-12.70567055	7.75E-34	8.67E-33	65.84163174
BRPF1	-0.711833301	3.487077207	-12.705579	7.76E-34	8.67E-33	65.84066464
C10orf18	-0.881954309	2.817837309	-12.70108999	8.14E-34	9.09E-33	65.79324945
WDR46	-0.606171717	3.335279232	-12.70075255	8.17E-34	9.11E-33	65.78968564
NSUN5P2	-1.495397846	3.875918072	-12.69901662	8.32E-34	9.27E-33	65.77135319
BET1L	-0.963676021	6.446328732	-12.69293858	8.88E-34	9.88E-33	65.70717852
HLA-DMA	-2.157906508	5.955934229	-12.6901802	9.14E-34	1.02E-32	65.67806108
CD2	-2.435475953	5.647434678	-12.68219052	9.95E-34	1.11E-32	65.59374581
CLEC2D	-0.778984948	3.041608004	-12.68168784	1.00E-33	1.11E-32	65.58844224
UMPS	-1.091720185	3.768434717	-12.67613692	1.06E-33	1.18E-32	65.52988561
CDC16	-0.862955118	4.374209729	-12.6706841	1.12E-33	1.25E-32	65.47238038
CNOT7	-0.904191606	6.244829695	-12.66970765	1.14E-33	1.26E-32	65.46208454
POLR3B	-0.560502101	2.596848931	-12.66946498	1.14E-33	1.26E-32	65.45952586
USP13	-0.677751256	2.665368859	-12.64813116	1.43E-33	1.58E-32	65.23471335
RBM4B	-0.693928053	2.450109049	-12.63242334	1.69E-33	1.86E-32	65.06934839
KLHDC4	-0.847840085	3.262313766	-12.62775691	1.77E-33	1.95E-32	65.02024874
CCDC109B	-1.109990995	4.537026916	-12.62665682	1.80E-33	1.98E-32	65.00867548
ZNF227	-0.769086854	2.802530102	-12.62413869	1.84E-33	2.03E-32	64.98218659
SNRPN	-1.031963264	2.777776572	-12.60511805	2.26E-33	2.48E-32	64.78221718
RG9MTD3	-0.525838115	2.567063089	-12.60334735	2.30E-33	2.52E-32	64.7636116
SH2B3	-1.514096489	5.797877716	-12.60333539	2.30E-33	2.52E-32	64.76348595
LLGL2	-0.858789936	3.424020647	-12.59883825	2.41E-33	2.64E-32	64.71624023
RBM16	-0.818611008	4.91369283	-12.59762496	2.44E-33	2.67E-32	64.70349558
ALMS1	-0.551828823	2.619993004	-12.59299873	2.56E-33	2.80E-32	64.65490856
TBC1D10A	-0.810277719	4.417526755	-12.59091223	2.62E-33	2.86E-32	64.63299905
PRPF4	-0.818595287	3.723427042	-12.57992856	2.94E-33	3.21E-32	64.51770364
MS4A1	-2.177962687	4.292187936	-12.57389146	3.14E-33	3.42E-32	64.45436093
FGFBP2	-2.337340307	4.93663596	-12.57103767	3.23E-33	3.52E-32	64.42442543
CUTA	-1.305227629	7.191223223	-12.5597142	3.65E-33	3.97E-32	64.30569012
GTPBP4	-0.821004506	3.213648504	-12.55320025	3.91E-33	4.24E-32	64.23741883
SLC25A37	0.971377973	10.73230179	12.54705204	4.17E-33	4.52E-32	64.17300254
PYGL	1.196569384	9.481793023	12.53717663	4.63E-33	5.02E-32	64.06957991
C5orf53	-0.790213802	2.231215224	-12.5368455	4.64E-33	5.03E-32	64.06611304
GPR56	-1.200148749	3.592924216	-12.53563048	4.70E-33	5.09E-32	64.05339246
DLAT	-0.726498138	2.713366076	-12.5254779	5.23E-33	5.66E-32	63.94713298
EI24	-0.605604462	3.534978956	-12.52150252	5.46E-33	5.90E-32	63.90554145
RIC8B	-0.714640279	3.158482416	-12.5205782	5.51E-33	5.95E-32	63.89587218
RPS23	-1.281645359	8.716174444	-12.50828399	6.27E-33	6.76E-32	63.76730923
PIGP	-0.741527648	3.203035982	-12.50091226	6.78E-33	7.30E-32	63.69026239
POLE3	-0.902100106	5.285849796	-12.48924915	7.66E-33	8.25E-32	63.56842608
ACBD6	-0.586692938	3.679642211	-12.48647765	7.89E-33	8.49E-32	63.53948542
RAD50	-0.842843534	3.068288532	-12.48488523	8.02E-33	8.62E-32	63.52285895
THADA	-0.876821059	4.255670529	-12.48270581	8.21E-33	8.81E-32	63.5001059
KREMEN1	1.926740633	5.976619908	12.47960818	8.48E-33	9.10E-32	63.46777146
PCSK7	-1.023701817	3.919293064	-12.47801942	8.63E-33	9.24E-32	63.45118939
HNRNPD	-0.814753753	5.157674263	-12.47519743	8.89E-33	9.51E-32	63.42173943
LTB	-1.397623115	8.338890592	-12.46804598	9.58E-33	1.02E-31	63.3471278
NPM1	-1.365964188	7.816673111	-12.46600726	9.79E-33	1.04E-31	63.32586298
CCT3	-1.188567219	5.914060992	-12.46600093	9.79E-33	1.04E-31	63.32579691
UTP3	-1.154784061	4.690103782	-12.46121783	1.03E-32	1.10E-31	63.27591621
PPP2R2B	-0.754410972	2.380855381	-12.45770575	1.07E-32	1.14E-31	63.23929853
ABL1	-0.675365836	3.231238862	-12.44787979	1.18E-32	1.26E-31	63.13688803
CHST7	-1.418265363	3.02752979	-12.44586545	1.21E-32	1.29E-31	63.11590052
KIAA1671	-0.673284914	2.337967178	-12.44260333	1.25E-32	1.33E-31	63.08191711
DDX55	-0.557179214	3.135990147	-12.42939068	1.44E-32	1.53E-31	62.94433469
SLC36A1	0.632195434	3.730247613	12.42843806	1.45E-32	1.54E-31	62.93441899
TTF1	-0.764867521	4.415311119	-12.41910397	1.60E-32	1.70E-31	62.83728843
ARHGEF9	-0.810895654	2.909846358	-12.41206098	1.72E-32	1.82E-31	62.76403182
ITPA	-0.937229799	4.621991064	-12.40818136	1.80E-32	1.90E-31	62.72369048
C6orf136	-0.859902296	3.3838851	-12.40697618	1.82E-32	1.92E-31	62.71116045
TXNDC17	1.265864131	5.353174236	12.4067351	1.82E-32	1.92E-31	62.70865407
RPL10A	-1.365873409	9.179933191	-12.40130426	1.93E-32	2.03E-31	62.65220167
PTMA	-0.615045121	7.538625206	-12.39843497	1.99E-32	2.09E-31	62.62238281
FYCO1	-0.943875485	3.548492337	-12.3981201	2.00E-32	2.10E-31	62.61911079
POR	1.101563778	4.827769361	12.39320411	2.10E-32	2.21E-31	62.56803339
CHD3	-0.592733703	4.214078022	-12.38821895	2.21E-32	2.32E-31	62.51625141
SNHG1	-0.832879435	2.628693795	-12.3830434	2.34E-32	2.45E-31	62.46250678
GNLY	-2.404048922	5.85432234	-12.37983866	2.42E-32	2.53E-31	62.42923539
PDCD10	1.643584406	6.598101748	12.37227451	2.62E-32	2.73E-31	62.35072789
PHF15	-0.548999361	3.282213744	-12.3522757	3.22E-32	3.37E-31	62.14331959
CABC1	-1.425655939	4.161152365	-12.34969993	3.31E-32	3.45E-31	62.11662277
HEATR5B	-1.127781659	4.272193383	-12.34855766	3.35E-32	3.49E-31	62.10478483
SNRPA1	-0.804566797	4.004040966	-12.34764012	3.38E-32	3.52E-31	62.09527641
RIOK1	-0.57685845	2.839665988	-12.34733876	3.39E-32	3.53E-31	62.09215347
THOC2	-0.575969766	4.100554972	-12.34163617	3.60E-32	3.74E-31	62.03306959
SLC11A1	1.3280448	5.901679106	12.33967275	3.68E-32	3.82E-31	62.01273112
TBC1D9	-1.930638491	3.455804203	-12.33704104	3.78E-32	3.92E-31	61.98547352
ZBTB38	-1.214269456	4.914831005	-12.32850527	4.13E-32	4.28E-31	61.89709255
RPL23A	-0.817756043	11.30649083	-12.32818414	4.15E-32	4.29E-31	61.89376827
NPRL2	-0.966150517	5.051529024	-12.31504188	4.76E-32	4.92E-31	61.75777469
UBE2J1	1.455439913	7.488962875	12.30545951	5.25E-32	5.43E-31	61.65868058
TMEM134	-0.683635541	4.042590914	-12.3024486	5.42E-32	5.60E-31	61.62755469
RPL19	-0.836209343	11.12555852	-12.29971267	5.58E-32	5.76E-31	61.59927595
MEX3C	-1.372818726	3.105872401	-12.29943443	5.60E-32	5.77E-31	61.59640029
SAE1	-0.575702921	3.164007949	-12.29925773	5.61E-32	5.77E-31	61.59457409
RBX1	1.552740995	7.432813013	12.29349233	5.95E-32	6.12E-31	61.53499826
SORT1	1.90740389	5.465229807	12.2898724	6.18E-32	6.35E-31	61.49760197
NLRC4	1.269067308	4.446381513	12.28944537	6.21E-32	6.38E-31	61.49319095
AP3M2	-0.81043992	3.185740702	-12.28849783	6.27E-32	6.43E-31	61.48340372
CARKD	-1.012525355	5.421736188	-12.28796364	6.31E-32	6.46E-31	61.47788622
NIP7	-0.756629376	3.696510257	-12.28085858	6.79E-32	6.95E-31	61.40451602
PAAF1	-0.534607384	3.50954081	-12.27994197	6.85E-32	7.01E-31	61.39505273
TWISTNB	-0.663395308	3.065804625	-12.27931405	6.90E-32	7.05E-31	61.38857022
MCTP2	1.389953997	5.719720308	12.27829779	6.97E-32	7.12E-31	61.37807912
FKBP5	1.671754462	6.096814702	12.27597719	7.14E-32	7.29E-31	61.35412516
ADAM9	1.385533986	4.822096279	12.27260395	7.40E-32	7.54E-31	61.31931107
CYTH1	-0.804249743	7.625547504	-12.2700247	7.60E-32	7.74E-31	61.29269587
VPRBP	-1.062333455	4.468837882	-12.26441797	8.06E-32	8.20E-31	61.23485345
SPG7	-1.010611088	3.821292873	-12.25811093	8.60E-32	8.75E-31	61.16980786
LRG1	1.591685325	8.999417122	12.25674815	8.72E-32	8.86E-31	61.15575628
ARRB2	0.886496628	8.110766169	12.25545144	8.84E-32	8.97E-31	61.14238691
MTSS1	-0.973208062	3.61420893	-12.25530745	8.86E-32	8.97E-31	61.14090235
SKIV2L2	-0.849335189	3.620482999	-12.25530122	8.86E-32	8.97E-31	61.14083815
STK16	0.750763616	4.158114882	12.25367876	9.01E-32	9.12E-31	61.12411177
TTC9	-1.45541004	3.618674211	-12.25240345	9.13E-32	9.23E-31	61.11096526
EIF2AK3	-0.724934452	2.479889348	-12.25096698	9.26E-32	9.36E-31	61.09615866
SH2D2A	-1.879762773	3.870282033	-12.24977441	9.38E-32	9.47E-31	61.08386693
TARBP1	-0.66784734	2.829394544	-12.24802178	9.55E-32	9.63E-31	61.06580421
CCT4	-1.276124737	6.536108299	-12.2458438	9.77E-32	9.84E-31	61.04336031
VEZT	-0.62926535	2.261416775	-12.24529859	9.83E-32	9.89E-31	61.03774238
WDFY3	1.47679026	5.344695978	12.23801812	1.06E-31	1.07E-30	60.96273981
FAM117B	-2.007886677	4.583718398	-12.23784089	1.06E-31	1.07E-30	60.96091441
THUMPD1	-1.080770227	4.559018219	-12.23492455	1.09E-31	1.10E-30	60.93087946
CX3CR1	-2.570370123	8.022875724	-12.23353352	1.11E-31	1.11E-30	60.91655517
C20orf24	0.765347717	9.682599285	12.23338706	1.11E-31	1.11E-30	60.91504703
EPHA4	-0.616815697	2.842620348	-12.22992305	1.15E-31	1.15E-30	60.87938113
CIAO1	-0.760528666	5.162972975	-12.2218666	1.25E-31	1.25E-30	60.79645774
TUBGCP6	-0.600529596	3.357179721	-12.2079179	1.45E-31	1.45E-30	60.65297519
C19orf38	1.108477636	7.968185266	12.20689944	1.46E-31	1.46E-30	60.64250327
CDC14A	-0.682880949	3.069833192	-12.20648593	1.47E-31	1.47E-30	60.63825165
ZC3H8	-0.626093595	2.56943898	-12.20366216	1.51E-31	1.51E-30	60.60922113
MLYCD	-0.580336779	4.702998932	-12.20246952	1.53E-31	1.53E-30	60.59696133
PDCL3	-0.774378467	3.285331278	-12.19723682	1.62E-31	1.61E-30	60.54318095
KLHL22	-0.558333436	2.502955719	-12.19641448	1.63E-31	1.62E-30	60.53473059
C9orf91	-0.87029965	3.128721026	-12.19481085	1.66E-31	1.65E-30	60.51825277
THAP7	-0.551702893	3.048389021	-12.19135256	1.72E-31	1.70E-30	60.48272293
TAGAP	-1.410302028	5.248893353	-12.18355426	1.86E-31	1.85E-30	60.40262986
FOXK1	-0.718199311	3.600759225	-12.18339859	1.87E-31	1.85E-30	60.40103144
EXOSC6	-0.952344304	3.149481461	-12.18266698	1.88E-31	1.86E-30	60.39351922
SLAIN1	-0.711861308	2.506575223	-12.17866843	1.96E-31	1.94E-30	60.35246752
FBXO32	-0.887930848	2.681239876	-12.16461323	2.27E-31	2.24E-30	60.20824143
NUP107	-1.175967929	3.99797227	-12.1628934	2.31E-31	2.28E-30	60.19060138
PCMT1	1.192178541	7.510330539	12.15794361	2.43E-31	2.39E-30	60.1398418
DAZAP1	-0.829230982	5.340779929	-12.15786364	2.43E-31	2.39E-30	60.13902184
RBM19	-0.665281796	2.579795199	-12.15663747	2.46E-31	2.42E-30	60.1264499
UBE2I	-0.754678787	5.732859245	-12.15560045	2.49E-31	2.45E-30	60.11581794
ZNF419	-0.520664231	2.717213073	-12.15346898	2.54E-31	2.50E-30	60.09396724
DUSP14	-0.524557253	2.505530524	-12.15270961	2.56E-31	2.52E-30	60.08618319
POM121	-1.100871659	5.510910251	-12.15224697	2.58E-31	2.53E-30	60.081441
CPEB4	1.379711957	6.491584989	12.14192982	2.87E-31	2.81E-30	59.97571953
UXS1	-0.835299887	4.190662123	-12.13818206	2.98E-31	2.92E-30	59.93733103
BANK1	-1.368403453	3.186758817	-12.13595644	3.05E-31	2.98E-30	59.91453771
KIAA0495	-0.667929783	2.771898918	-12.13003279	3.24E-31	3.17E-30	59.85388573
SHQ1	-0.534969702	2.51195467	-12.12522125	3.41E-31	3.32E-30	59.80463558
INPP5B	-0.51628163	2.724136964	-12.12479129	3.42E-31	3.34E-30	59.80023524
UBFD1	-0.939009061	4.000603227	-12.12394793	3.45E-31	3.36E-30	59.79160435
TMEM204	-0.616751856	2.782308736	-12.1190706	3.63E-31	3.53E-30	59.74169818
USP36	-0.588415184	2.621882287	-12.11716924	3.70E-31	3.60E-30	59.72224673
CTBP1	-0.72746499	7.070075055	-12.11296815	3.87E-31	3.76E-30	59.67927581
ZNF195	-0.646138147	2.913422887	-12.10945419	4.01E-31	3.89E-30	59.64334112
ARF6	-0.735929935	7.411313137	-12.10697359	4.11E-31	3.99E-30	59.61797811
EXOSC9	-0.860698954	4.832691613	-12.10177688	4.34E-31	4.20E-30	59.5648559
TAB1	-0.647407287	2.899726992	-12.08779159	5.01E-31	4.85E-30	59.42197259
DZIP3	-0.640972648	2.564374281	-12.08371886	5.23E-31	5.06E-30	59.38038433
ZCCHC14	-0.732215287	2.925548635	-12.07889209	5.49E-31	5.31E-30	59.33110879
PAXIP1	-0.844952524	2.916685896	-12.07800936	5.54E-31	5.35E-30	59.32209856
GRPEL2	-1.051179591	3.473565291	-12.07751245	5.57E-31	5.38E-30	59.31702682
IFT20	0.77297753	4.4299873	12.07408477	5.77E-31	5.56E-30	59.2820453
DHRS13	1.653567126	7.034675567	12.07080425	5.97E-31	5.75E-30	59.24857208
ZNF234	-0.907342208	3.717652909	-12.06992584	6.02E-31	5.80E-30	59.23961018
ECHS1	-0.804978996	4.846362218	-12.06614821	6.26E-31	6.02E-30	59.20107435
TSPAN3	-0.976591261	3.042045652	-12.04699203	7.62E-31	7.33E-30	59.00578994
ZNF212	-0.683181592	2.981062146	-12.04667676	7.65E-31	7.34E-30	59.00257778
VPREB3	-1.460993769	3.10581171	-12.04193818	8.03E-31	7.70E-30	58.95430522
PPP1R3D	1.299185379	5.835203598	12.03531892	8.59E-31	8.23E-30	58.88689588
JMY	-0.987565697	2.9566231	-12.03475572	8.64E-31	8.27E-30	58.88116155
IPO7	-0.937240503	3.326490374	-12.0282712	9.24E-31	8.83E-30	58.81515151
ABI3	-1.289390084	3.967353628	-12.02792835	9.27E-31	8.86E-30	58.81166211
MTERFD1	-0.823971629	2.767383021	-12.02354633	9.70E-31	9.26E-30	58.7670696
MKNK1	1.436492919	5.245326124	12.02142029	9.91E-31	9.45E-30	58.74543852
ZNF84	-0.747730121	3.097127366	-12.01921658	1.01E-30	9.66E-30	58.7230201
RPAP1	-0.540437029	2.924009364	-12.01769194	1.03E-30	9.80E-30	58.70751144
ARMC1	-0.816529871	4.295396564	-12.01606507	1.05E-30	9.96E-30	58.69096446
RTTN	-0.538396667	2.649593366	-12.01587809	1.05E-30	9.97E-30	58.68906283
CASD1	-0.921109111	3.308209763	-12.01482395	1.06E-30	1.01E-29	58.6783421
WDR36	-0.630680893	2.918501296	-12.01138615	1.10E-30	1.04E-29	58.64338371
OSGEP	-0.850356507	4.419580429	-12.01102978	1.10E-30	1.05E-29	58.63976026
SARM1	-0.51913534	2.390108643	-12.00189999	1.21E-30	1.15E-29	58.54695678
PTPRCAP	-1.796116562	5.162554919	-12.0009506	1.22E-30	1.16E-29	58.53730906
GLT1D1	0.797370476	5.330513901	11.99871737	1.25E-30	1.18E-29	58.51461718
FAM169A	-0.577463208	2.430541404	-11.99482754	1.30E-30	1.23E-29	58.47509959
MFSD6	-0.752130847	3.092861394	-11.99245767	1.33E-30	1.26E-29	58.45102799
PDE7A	-0.852247633	4.303468265	-11.99238626	1.33E-30	1.26E-29	58.45030266
DNPEP	-0.614361509	2.977243925	-11.98046858	1.51E-30	1.42E-29	58.32930113
ZNF187	-0.543572372	2.475427779	-11.97304512	1.63E-30	1.53E-29	58.25397227
GIMAP1	-1.178783006	5.002388427	-11.9640332	1.78E-30	1.68E-29	58.1625683
NFATC1	-0.836993884	4.102376728	-11.96234002	1.82E-30	1.71E-29	58.14540056
POP5	-1.07469861	3.525725544	-11.96197197	1.82E-30	1.71E-29	58.14166891
RAD17	-0.775165125	3.626812833	-11.95875372	1.88E-30	1.77E-29	58.10904323
DVL1	-0.744447495	4.634772104	-11.95824072	1.89E-30	1.77E-29	58.10384308
MYC	-1.958505894	5.926096134	-11.95441621	1.97E-30	1.84E-29	58.06508042
SFRS7	-1.146218917	5.755229993	-11.95325704	1.99E-30	1.86E-29	58.05333352
C12orf23	-1.042625476	2.644182699	-11.93926748	2.30E-30	2.15E-29	57.91162776
ANXA1	1.450456004	9.405855961	11.93496642	2.40E-30	2.24E-29	57.86808388
YOD1	2.478925238	7.600595066	11.93341334	2.44E-30	2.28E-29	57.85236318
MAP7D3	-0.584391385	2.872501207	-11.93286813	2.45E-30	2.29E-29	57.84684481
NARS2	-0.55330663	2.505117648	-11.93187477	2.48E-30	2.31E-29	57.83679088
MRPL9	-0.758951908	4.64942935	-11.93105161	2.50E-30	2.33E-29	57.8284599
PHF14	-0.73815873	3.931858112	-11.92454646	2.67E-30	2.48E-29	57.76263778
EIF1AD	-0.985586492	5.198366197	-11.92070051	2.78E-30	2.58E-29	57.72373446
TP53I11	0.747969074	3.779682692	11.91513041	2.94E-30	2.73E-29	57.66740632
ODF2	-0.646441069	3.639489402	-11.91459609	2.96E-30	2.74E-29	57.66200388
ILKAP	-0.88481833	4.850430417	-11.91105794	3.06E-30	2.84E-29	57.62623463
MYO9A	-0.577975646	3.838099791	-11.90881059	3.14E-30	2.90E-29	57.60351878
BLMH	-0.893729255	3.593960664	-11.90421903	3.29E-30	3.04E-29	57.5571172
DACH1	2.010742291	4.584466614	11.90332312	3.32E-30	3.07E-29	57.54806472
NPCDR1	-0.920965488	2.349374014	-11.90295465	3.33E-30	3.07E-29	57.54434173
REV1	-0.62938052	3.147013218	-11.90127692	3.39E-30	3.12E-29	57.5273912
C5orf25	-0.867704888	3.079386847	-11.90114028	3.39E-30	3.13E-29	57.52601079
GCA	1.221889828	9.389807892	11.89722229	3.53E-30	3.25E-29	57.4864333
FXYD5	-0.968344756	7.650619144	-11.89654942	3.55E-30	3.27E-29	57.47963723
EMB	2.1178536	6.286082713	11.89637057	3.56E-30	3.27E-29	57.47783081
NDUFV1	-0.912595835	4.525023072	-11.8894966	3.82E-30	3.51E-29	57.40841907
UPRT	-0.69588575	2.731104726	-11.88908079	3.83E-30	3.52E-29	57.40422121
MTHFD1	-0.898508745	2.982422148	-11.88861871	3.85E-30	3.53E-29	57.39955636
LIMD1	-0.645427908	3.355501202	-11.88825095	3.87E-30	3.54E-29	57.39584376
ZNF3	-0.53853075	3.513943449	-11.88716521	3.91E-30	3.58E-29	57.38488354
KARS	-0.964233397	7.576459716	-11.88554199	3.97E-30	3.64E-29	57.36849903
SF3B14	1.031069694	6.61790198	11.88384668	4.04E-30	3.70E-29	57.35138844
C8orf83	0.930143385	5.568985039	11.88010558	4.20E-30	3.84E-29	57.31363608
PSTPIP2	1.616902749	7.56763558	11.88003221	4.20E-30	3.84E-29	57.31289576
KIAA1279	-0.64637357	2.91301676	-11.86825342	4.74E-30	4.32E-29	57.19408778
USPL1	-1.106997457	3.530711502	-11.85902911	5.20E-30	4.74E-29	57.10110358
PEX3	-0.670614452	2.371131726	-11.8590166	5.21E-30	4.74E-29	57.1009775
FLOT2	1.000187864	6.146609918	11.85723205	5.30E-30	4.82E-29	57.08299449
ZDHHC14	-0.546877265	2.328428981	-11.85007365	5.70E-30	5.18E-29	57.01087801
RPL32	-0.667016166	5.911092337	-11.84538959	5.98E-30	5.43E-29	56.96370548
SIPA1L2	1.939151973	6.723598759	11.84440708	6.04E-30	5.48E-29	56.95381241
STAG3L3	-1.113068185	5.160407742	-11.83829424	6.42E-30	5.83E-29	56.89227412
FAM153B	-0.742686325	2.557898967	-11.83471495	6.66E-30	6.04E-29	56.85625162
ANAPC5	-0.83326434	6.933137919	-11.83444522	6.68E-30	6.05E-29	56.85353735
CNOT10	-0.654283843	3.633101091	-11.82991888	6.99E-30	6.33E-29	56.80799524
RAB11FIP3	-0.626767328	2.904808655	-11.82618699	7.26E-30	6.57E-29	56.77045575
ERCC3	-0.669557574	2.537551671	-11.82245917	7.54E-30	6.82E-29	56.73296548
ST3GAL4	1.155318155	5.210869962	11.8209727	7.66E-30	6.91E-29	56.71801857
PTPRM	-0.788865562	2.786393358	-11.82039278	7.70E-30	6.95E-29	56.71218766
ADH5	-0.892842388	3.831529918	-11.8156036	8.09E-30	7.29E-29	56.66404157
WDR5	-0.542346257	3.307949895	-11.8152533	8.12E-30	7.31E-29	56.6605205
CD58	1.410134368	6.832024541	11.8142346	8.20E-30	7.38E-29	56.65028134
ABT1	-0.690616871	5.388885435	-11.81125851	8.45E-30	7.60E-29	56.62037177
ZNF764	-0.666363656	3.02482626	-11.8041958	9.08E-30	8.16E-29	56.54941305
HIGD2A	-0.887059285	6.936913115	-11.7999414	9.48E-30	8.51E-29	56.50668375
ATXN10	-0.845335678	5.114845946	-11.79934234	9.54E-30	8.55E-29	56.50066791
MAGEH1	-0.592645112	2.324905742	-11.7952524	9.94E-30	8.91E-29	56.45960205
SCAMP3	-1.04962028	4.426105778	-11.79097635	1.04E-29	9.29E-29	56.41667825
CRYGS	-0.632173467	2.625166194	-11.790942	1.04E-29	9.29E-29	56.41633342
KHDRBS1	-0.942713935	6.151343461	-11.78566188	1.10E-29	9.79E-29	56.36334583
ASCC3	-0.681007499	2.44744149	-11.77579847	1.21E-29	1.08E-28	56.26440819
C17orf68	-0.565968096	3.59226857	-11.77506526	1.22E-29	1.09E-28	56.25705586
NARS	-0.909624064	5.138197625	-11.77364381	1.24E-29	1.10E-28	56.2428031
ASF1A	-0.896827151	3.472388678	-11.77055636	1.28E-29	1.14E-28	56.21184962
ZNF828	-0.707191815	3.055098384	-11.76175479	1.39E-29	1.24E-28	56.12364008
GPR141	1.532838365	4.902318596	11.75503264	1.49E-29	1.33E-28	56.05630191
PREPL	-0.675595704	2.754889315	-11.7546081	1.50E-29	1.33E-28	56.05205012
NEK1	-0.836969174	3.460527207	-11.74155554	1.71E-29	1.52E-28	55.9213789
ZNF773	-0.835999154	3.282601136	-11.73665687	1.80E-29	1.60E-28	55.87236404
MGAM	1.517311468	7.974922246	11.73585766	1.81E-29	1.61E-28	55.86436875
EXOSC4	2.353957621	6.619459126	11.72966725	1.93E-29	1.71E-28	55.80245273
C12orf43	-0.633392413	2.900100895	-11.72462009	2.03E-29	1.80E-28	55.75198843
SERBP1	-0.5891041	5.232196121	-11.72158086	2.09E-29	1.85E-28	55.72160804
C11orf2	-1.08009187	4.823568487	-11.71920973	2.14E-29	1.90E-28	55.69790986
IDH3A	-0.735068358	2.983954168	-11.71464803	2.24E-29	1.98E-28	55.6523276
SLC25A32	-1.00414936	2.685157792	-11.7141827	2.25E-29	1.99E-28	55.64767856
NSUN4	-0.543490459	3.101277815	-11.71368679	2.27E-29	2.00E-28	55.64272416
RRAS2	-1.358121891	3.139334247	-11.70899403	2.38E-29	2.09E-28	55.59584812
PIP4K2B	-0.954956714	5.210242111	-11.70284033	2.53E-29	2.23E-28	55.53439885
SNHG12	-1.120012502	4.372004641	-11.70110591	2.57E-29	2.26E-28	55.51708359
NOSIP	-0.931530859	7.016903445	-11.69529783	2.73E-29	2.40E-28	55.4591127
NAIP	1.835607423	7.361827327	11.68492993	3.03E-29	2.66E-28	55.35568063
SNORD72	-0.6902696	2.737723318	-11.68483804	3.03E-29	2.66E-28	55.35476421
BST1	1.315082216	8.559804381	11.68340575	3.07E-29	2.69E-28	55.34048057
MESDC2	-0.601751485	4.112025959	-11.66858527	3.57E-29	3.12E-28	55.19275544
DOK3	0.933691872	6.037045191	11.66755385	3.60E-29	3.15E-28	55.18247955
PHTF1	1.099034274	3.75307774	11.66096837	3.85E-29	3.37E-28	55.11688461
CARD16	1.279914614	5.656237276	11.65988499	3.89E-29	3.40E-28	55.10609611
GPATCH2	-1.124524375	3.558358639	-11.65708498	4.00E-29	3.49E-28	55.07821627
ACAA1	0.654377698	5.33793598	11.6509432	4.26E-29	3.71E-28	55.01707912
CD8A	-1.87752803	4.206112914	-11.64745846	4.41E-29	3.84E-28	54.98240102
GTPBP6	-0.836353106	4.180400851	-11.64541337	4.50E-29	3.92E-28	54.962053
CCND2	-1.363503431	4.882199411	-11.6409384	4.71E-29	4.10E-28	54.9175371
PHOSPHO2	-0.522659471	2.341961976	-11.6378072	4.86E-29	4.22E-28	54.88639594
EIF2S3	-0.824457414	6.750311039	-11.62818647	5.35E-29	4.65E-28	54.79075092
GTPBP8	-1.03194986	4.670121325	-11.6250266	5.52E-29	4.79E-28	54.75934919
PUM1	-0.96284671	5.516328838	-11.62500392	5.52E-29	4.79E-28	54.75912381
IKZF1	-0.595614156	5.746937421	-11.62421781	5.57E-29	4.83E-28	54.75131261
SLC25A6	-1.08999558	9.103430849	-11.62409542	5.58E-29	4.83E-28	54.75009658
CIB1	-0.903881228	7.286542822	-11.61664103	6.01E-29	5.20E-28	54.67604551
CDK5RAP2	2.349107401	5.641202146	11.60962979	6.45E-29	5.57E-28	54.60642757
PMS1	-1.057917571	2.850583492	-11.60842459	6.52E-29	5.64E-28	54.59446351
UBE2Q2	-1.096008836	3.362462124	-11.60734166	6.59E-29	5.69E-28	54.58371409
ESF1	-0.998000176	3.229096363	-11.60298713	6.89E-29	5.94E-28	54.54049695
IL18R1	2.303058034	5.568318384	11.60263993	6.91E-29	5.96E-28	54.53705168
RINT1	-0.70133881	2.495994207	-11.59584942	7.40E-29	6.37E-28	54.46968287
SATB1	-1.155751814	6.181646207	-11.59485896	7.47E-29	6.43E-28	54.45985887
C14orf43	-1.372293036	5.032172272	-11.59399783	7.54E-29	6.48E-28	54.45131806
MADD	-0.593317628	4.110081562	-11.58954048	7.88E-29	6.77E-28	54.40711689
ACTL6A	-1.013812152	4.725058498	-11.58664761	8.11E-29	6.96E-28	54.37843636
PRPF31	-0.634934311	3.654589883	-11.58587453	8.17E-29	7.01E-28	54.37077277
STARD7	-0.912686335	5.740525039	-11.57237035	9.36E-29	8.01E-28	54.23696322
NUDC	-0.875821796	5.955384159	-11.57176872	9.41E-29	8.06E-28	54.23100446
APEX1	-1.311966936	6.434618655	-11.56754602	9.82E-29	8.40E-28	54.18918716
PAOX	-0.537465076	2.688350544	-11.56732091	9.84E-29	8.41E-28	54.18695821
SMYD2	-1.163503271	3.859338501	-11.56637676	9.93E-29	8.48E-28	54.17760992
QARS	-0.708017123	4.847823719	-11.56547033	1.00E-28	8.55E-28	54.1686357
FUT7	1.407899637	5.841856886	11.5616665	1.04E-28	8.88E-28	54.13098064
ABCE1	-0.840615963	3.626102435	-11.56111852	1.05E-28	8.92E-28	54.12555673
ERAP1	-0.557667396	3.765809631	-11.55951146	1.06E-28	9.06E-28	54.10965128
GRK6	0.868684058	6.105711285	11.55910713	1.07E-28	9.09E-28	54.10564978
MIIP	0.789947872	5.630257915	11.55851782	1.07E-28	9.13E-28	54.09981774
GAPDH	0.598054451	11.10112119	11.55546321	1.11E-28	9.41E-28	54.06959173
BOLA1	-0.73206018	2.39518381	-11.549607	1.17E-28	9.97E-28	54.01165917
C20orf3	1.113376327	8.248997337	11.5475484	1.20E-28	1.02E-27	53.99129947
ZNF362	-0.969758976	5.561226143	-11.54691579	1.21E-28	1.02E-27	53.9850434
GNB2L1	-0.720686906	11.176968	-11.54124243	1.28E-28	1.08E-27	53.92894904
EXT2	-0.538059665	2.796919857	-11.53268726	1.39E-28	1.18E-27	53.84439858
PARN	-1.028301098	4.946649927	-11.52731003	1.47E-28	1.24E-27	53.79127856
LIME1	-1.014100462	3.884674064	-11.52694607	1.47E-28	1.24E-27	53.78768373
ERP29	-1.044572907	7.670175859	-11.52675487	1.48E-28	1.25E-27	53.78579528
FAM113A	-0.706074258	3.641179413	-11.52399063	1.52E-28	1.28E-27	53.758496
CAND1	-0.773017434	2.823362438	-11.51696335	1.63E-28	1.37E-27	53.68911673
FBL	-1.389766771	6.560719265	-11.51092436	1.73E-28	1.45E-27	53.62951873
TOMM20	-1.264469389	5.309490802	-11.51028694	1.74E-28	1.46E-27	53.6232295
TMEM120A	1.332738761	7.129002444	11.50765884	1.78E-28	1.50E-27	53.59730116
TARDBP	-0.86247967	5.643627128	-11.50514956	1.83E-28	1.54E-27	53.57254911
MTMR12	-0.803277258	3.650349091	-11.50271649	1.87E-28	1.57E-27	53.54855241
MIS12	-0.697807692	3.111033373	-11.50116407	1.90E-28	1.60E-27	53.5332433
PPIA	-0.740780581	6.924199059	-11.49659305	1.99E-28	1.67E-27	53.48817487
DAP3	-0.608130529	5.283537609	-11.49419857	2.04E-28	1.71E-27	53.46457138
RBM4	-0.736259709	5.81164592	-11.49148544	2.10E-28	1.75E-27	53.43783104
MMS19	-0.648651416	3.502334232	-11.48427662	2.25E-28	1.88E-27	53.36680375
PSIP1	-0.690499805	3.159715491	-11.48202809	2.30E-28	1.92E-27	53.34465584
STAG3L2	-1.126846697	5.609877797	-11.47971007	2.36E-28	1.97E-27	53.32182677
CAPG	1.36741712	7.417560556	11.47927175	2.37E-28	1.98E-27	53.31751039
XPNPEP3	-0.687673131	3.836702145	-11.47611749	2.44E-28	2.04E-27	53.28645174
CBY1	-0.522274993	2.954453849	-11.47432869	2.49E-28	2.07E-27	53.26884088
ZNF124	-0.640966753	2.706328111	-11.47061148	2.58E-28	2.15E-27	53.2322511
B3GALT6	-0.637133924	3.426391417	-11.46945302	2.61E-28	2.17E-27	53.22084973
FCGR1B	1.931231506	5.186609703	11.46791092	2.65E-28	2.20E-27	53.2056739
OTUD4	-0.980009971	4.132980122	-11.46677838	2.68E-28	2.22E-27	53.19452949
EXOC2	-0.59413421	3.078343273	-11.46593221	2.70E-28	2.24E-27	53.18620354
SP4	-1.001236815	3.526348562	-11.46592483	2.70E-28	2.24E-27	53.18613086
PTDSS1	-0.946605872	5.324821453	-11.45745477	2.94E-28	2.43E-27	53.10281342
YDJC	-0.614092906	4.722472274	-11.44741483	3.25E-28	2.69E-27	53.00411072
PPHLN1	-0.73666572	4.798810562	-11.44649822	3.28E-28	2.71E-27	52.99510263
TBCD	-0.726107804	4.235825798	-11.44414249	3.35E-28	2.77E-27	52.97195382
C19orf12	-0.947840975	3.652289155	-11.44309197	3.39E-28	2.80E-27	52.96163185
JAK3	0.510147445	4.317367802	11.43731155	3.59E-28	2.96E-27	52.90484818
FOXO1	-0.988256772	6.023767599	-11.4322686	3.77E-28	3.11E-27	52.85532583
HSBP1	0.812870438	6.482481586	11.43012219	3.85E-28	3.18E-27	52.83425268
PYCR2	-0.685905129	3.938408048	-11.42819697	3.93E-28	3.24E-27	52.81535348
WDR73	-0.827610575	4.236517453	-11.42810271	3.93E-28	3.24E-27	52.81442828
SLC25A36	-0.862366684	4.043754406	-11.42688152	3.98E-28	3.27E-27	52.80244151
RALGAPA1	-0.514911986	2.992332413	-11.4253725	4.04E-28	3.32E-27	52.78763089
PDS5A	-0.716775448	3.877653776	-11.42256559	4.15E-28	3.41E-27	52.76008553
SMPD3	-0.807642154	2.496744792	-11.41981176	4.27E-28	3.50E-27	52.73306578
TMCO4	-0.519877717	2.815009198	-11.41410444	4.51E-28	3.70E-27	52.67708219
PXK	0.837839165	5.455838036	11.41373929	4.53E-28	3.71E-27	52.67350109
NSUN7	1.826901171	5.187912153	11.41363658	4.54E-28	3.71E-27	52.67249377
RNF157	-0.824624652	2.850591341	-11.41105084	4.65E-28	3.81E-27	52.64713747
ACADSB	-0.584239605	2.20620983	-11.40964116	4.72E-28	3.86E-27	52.63331556
PEX1	-0.679127158	2.621809808	-11.40830651	4.78E-28	3.91E-27	52.62023045
LIPT1	-0.883599326	2.891294707	-11.4048563	4.95E-28	4.04E-27	52.58640923
XRRA1	-1.478144959	4.036237435	-11.4042965	4.98E-28	4.06E-27	52.58092235
ZNF557	-0.879196984	4.303396341	-11.39828727	5.28E-28	4.31E-27	52.52203565
RFC5	-0.733381136	2.919737929	-11.3975732	5.32E-28	4.33E-27	52.51503971
KIAA0562	-0.502358817	3.569683497	-11.39683315	5.36E-28	4.36E-27	52.50778956
CLEC4E	1.448566516	7.491787046	11.39374116	5.52E-28	4.49E-27	52.47750144
MARCKSL1	-0.767654973	4.886215572	-11.39154887	5.64E-28	4.58E-27	52.45603012
FNTA	-0.896556741	7.574093598	-11.39125849	5.66E-28	4.59E-27	52.45318639
CALHM2	-1.220812612	4.451088812	-11.38809925	5.84E-28	4.74E-27	52.42225046
LEO1	-0.519145169	2.497679155	-11.38471827	6.04E-28	4.89E-27	52.38915016
CD8B	-1.293691512	2.880133773	-11.38358559	6.11E-28	4.95E-27	52.37806266
SLC25A15	-0.524799356	2.68851858	-11.37797175	6.45E-28	5.22E-27	52.32312188
CLEC10A	-1.33714588	3.203377137	-11.37476077	6.66E-28	5.38E-27	52.29170592
CSE1L	-0.945039228	3.859627333	-11.37138767	6.89E-28	5.56E-27	52.2587107
TRAT1	-1.375340829	2.903208007	-11.36967417	7.00E-28	5.65E-27	52.24195216
TPD52	-1.242465379	2.853473898	-11.36826971	7.10E-28	5.73E-27	52.22821744
ICK	-0.629491203	2.466840215	-11.36129485	7.61E-28	6.13E-27	52.16002621
METTL8	-0.856494383	2.661955688	-11.35956561	7.74E-28	6.23E-27	52.14312452
QSER1	-0.939800536	3.44228371	-11.35930387	7.76E-28	6.24E-27	52.14056649
SLC37A3	0.982109661	3.531789835	11.35731813	7.91E-28	6.36E-27	52.12116043
BAG5	-0.794317746	5.0242089	-11.35639734	7.98E-28	6.42E-27	52.11216261
METTL2A	-0.616602652	3.471108821	-11.35631504	7.99E-28	6.42E-27	52.11135847
FTSJ2	-0.686787835	3.36144972	-11.35573641	8.04E-28	6.45E-27	52.10570446
BCAT2	-0.696092744	3.043454202	-11.35472535	8.12E-28	6.51E-27	52.09582565
CHCHD10	-1.190653827	4.991445441	-11.3533771	8.23E-28	6.59E-27	52.08265317
CYP1B1	2.09669577	7.617412214	11.34910508	8.58E-28	6.87E-27	52.04092271
ZNF142	-0.517410159	2.569718648	-11.34673299	8.78E-28	7.03E-27	52.01775632
CAPRIN2	-1.150898638	4.604882539	-11.34520299	8.92E-28	7.13E-27	52.00281587
CDK6	-0.782698907	3.025216043	-11.34491482	8.94E-28	7.15E-27	52.00000206
EBAG9	-0.964567343	3.609322523	-11.34158	9.24E-28	7.38E-27	51.9674431
C14orf126	-0.626031761	2.805012968	-11.34150945	9.25E-28	7.38E-27	51.96675435
TMEM14A	-0.526243773	2.563066674	-11.33601584	9.76E-28	7.78E-27	51.91313377
GALT	-0.902104331	4.549039993	-11.32304333	1.11E-27	8.84E-27	51.7865897
NHP2	-1.197803155	5.873091862	-11.32181089	1.12E-27	8.94E-27	51.77457301
ENTPD1	1.032527306	5.399581649	11.31912158	1.15E-27	9.17E-27	51.74835454
LCN2	3.690423447	9.245858778	11.31756744	1.17E-27	9.31E-27	51.73320509
UCKL1	-0.597960374	2.881764611	-11.31352905	1.22E-27	9.68E-27	51.69384663
OXA1L	-0.641844114	5.015762792	-11.31037356	1.26E-27	9.97E-27	51.66310009
MYST2	-0.672020693	4.79339829	-11.30726478	1.30E-27	1.03E-26	51.63281474
DNAJC10	-0.642882274	2.75683362	-11.30264259	1.36E-27	1.07E-26	51.58779718
C3orf17	-0.541047139	3.007871099	-11.30080578	1.38E-27	1.09E-26	51.56991132
ADO	-0.717955559	3.815687072	-11.29944063	1.40E-27	1.11E-26	51.55661965
LIMK2	1.121295741	5.633826874	11.29683429	1.43E-27	1.14E-26	51.53124648
SLC16A3	0.893631672	7.582449104	11.29464245	1.47E-27	1.16E-26	51.5099117
PANK4	-1.039596246	3.867856951	-11.2909618	1.52E-27	1.20E-26	51.47409218
ZNF706	-0.910855111	6.845804187	-11.2869552	1.58E-27	1.25E-26	51.43511015
UHRF2	-1.091867304	5.423494019	-11.28222651	1.66E-27	1.31E-26	51.38911545
UBR4	1.048001185	6.102254513	11.27911569	1.71E-27	1.35E-26	51.35886495
FOXJ3	-1.128189069	5.623476557	-11.27577516	1.76E-27	1.39E-26	51.32638753
MGMT	-0.99891705	3.472412534	-11.26959038	1.87E-27	1.47E-26	51.26627597
FES	1.00533966	6.780042002	11.26719506	1.92E-27	1.51E-26	51.2430016
WDR13	0.695852394	6.602444496	11.26656939	1.93E-27	1.52E-26	51.23692285
CHPT1	1.38417862	8.891170223	11.26461739	1.97E-27	1.54E-26	51.21795941
KHSRP	-0.601361933	4.7342847	-11.26268075	2.01E-27	1.57E-26	51.19914768
PTGER4	-2.124842275	5.857782284	-11.25844968	2.09E-27	1.64E-26	51.15805685
CSF1R	-0.774481637	3.158049535	-11.25637575	2.13E-27	1.67E-26	51.13791965
GANAB	-0.682789512	4.28435673	-11.25479954	2.17E-27	1.69E-26	51.12261693
C20orf4	-0.646857651	3.359877384	-11.24969812	2.28E-27	1.78E-26	51.07310016
TAF1C	-0.768658616	3.176994971	-11.24854268	2.30E-27	1.80E-26	51.06188715
AMIGO2	-1.20398174	3.032419438	-11.24547846	2.37E-27	1.85E-26	51.03215449
RPS25	-0.747675103	7.009332757	-11.24367189	2.42E-27	1.88E-26	51.01462774
IL4R	1.182748726	4.742110369	11.24119525	2.48E-27	1.93E-26	50.9906036
ARMCX5	-0.673667963	2.559434679	-11.23712929	2.58E-27	2.01E-26	50.95117087
RCN1	-0.740445397	3.268709155	-11.23696352	2.58E-27	2.01E-26	50.94956347
LTV1	-0.617331716	2.594755395	-11.23400404	2.66E-27	2.07E-26	50.92086848
KRIT1	-0.615218785	3.627981269	-11.2271262	2.84E-27	2.21E-26	50.85420264
ZNF266	-1.412253325	5.514129301	-11.22600602	2.87E-27	2.23E-26	50.84334767
PLSCR1	1.577022085	7.491306893	11.22504562	2.90E-27	2.25E-26	50.83404169
MRPS35	-1.016218195	3.438465714	-11.22445047	2.92E-27	2.26E-26	50.82827512
C7orf31	-0.512882386	2.352458884	-11.2192658	3.07E-27	2.38E-26	50.77804932
PDHB	-0.875521383	6.290495395	-11.21394092	3.23E-27	2.50E-26	50.72648276
SLC25A45	-0.750545853	4.533919296	-11.21002144	3.36E-27	2.60E-26	50.6885376
RPL15	-1.104449714	8.445166417	-11.20879105	3.40E-27	2.63E-26	50.67662796
TMEM209	-0.736409255	2.430963289	-11.20412972	3.56E-27	2.75E-26	50.63151705
UFD1L	0.649415887	6.312640889	11.20368794	3.57E-27	2.76E-26	50.62724236
PBX4	-0.722514363	2.869139118	-11.20209341	3.63E-27	2.80E-26	50.61181459
AGFG1	1.564369965	5.495253116	11.19635078	3.84E-27	2.96E-26	50.55626532
ZNF17	-0.563354092	2.67379629	-11.19042847	4.07E-27	3.13E-26	50.49899985
SP140L	-0.977745441	4.855344615	-11.18916557	4.12E-27	3.17E-26	50.48679112
TAF6	-0.530154217	3.997842619	-11.18794326	4.17E-27	3.20E-26	50.47497577
MED6	-0.696853627	4.219826119	-11.18738384	4.19E-27	3.22E-26	50.46956849
PIK3R1	-0.786259555	4.651188597	-11.18204409	4.41E-27	3.39E-26	50.41796519
RALGAPA2	0.72792537	4.658285043	11.17834118	4.58E-27	3.51E-26	50.38219092
BTN3A1	-1.297142483	4.994001859	-11.17222861	4.86E-27	3.72E-26	50.32315549
NUP54	-1.003790164	3.595622647	-11.16964214	4.98E-27	3.82E-26	50.29818232
MKI67IP	-0.909792072	4.293266453	-11.16580256	5.17E-27	3.96E-26	50.26111783
EHMT1	-0.953865316	5.59202842	-11.16474814	5.22E-27	4.00E-26	50.25094087
CS	-0.86424686	6.635377823	-11.16206189	5.36E-27	4.10E-26	50.22501714
NAA15	-0.946507727	3.414252941	-11.15847185	5.55E-27	4.24E-26	50.19037842
C12orf41	-1.149818192	4.209325053	-11.15715027	5.63E-27	4.30E-26	50.17762918
KDSR	-0.568166849	2.623724452	-11.15520522	5.73E-27	4.38E-26	50.15886725
ZNF345	-0.699878579	2.824780627	-11.15180245	5.93E-27	4.52E-26	50.12604997
FOLR3	2.41136479	6.855711761	11.14839437	6.13E-27	4.67E-26	50.09318884
IL10RB	0.798932702	8.551128575	11.14616878	6.26E-27	4.77E-26	50.0717334
MID1IP1	-1.09404864	5.34284555	-11.14365523	6.42E-27	4.88E-26	50.04750571
AQP9	1.142209252	7.870276062	11.13632143	6.89E-27	5.23E-26	49.97683915
IPO9	-0.795784903	3.136570819	-11.13344256	7.09E-27	5.37E-26	49.94910848
ASPH	1.265132607	3.669455814	11.12993418	7.33E-27	5.56E-26	49.91532112
BCL6	1.220246451	9.583099258	11.1233958	7.81E-27	5.92E-26	49.85237423
MOAP1	-1.337308251	4.827380715	-11.10364551	9.46E-27	7.16E-26	49.66239708
IVD	-0.661877909	3.787405722	-11.10333151	9.49E-27	7.18E-26	49.65937866
WWOX	-0.555612536	2.626251508	-11.1020085	9.62E-27	7.27E-26	49.64666184
ADAM28	-0.690650895	2.634311871	-11.09970181	9.83E-27	7.43E-26	49.62449246
EZR	-0.974912995	5.000626176	-11.09536452	1.03E-26	7.74E-26	49.58281621
UBA2	-1.007818908	3.522464545	-11.09389671	1.04E-26	7.85E-26	49.56871505
SFRS11	-0.965795217	5.915701237	-11.09060467	1.07E-26	8.10E-26	49.53709345
USP14	-0.62348583	4.082449094	-11.08611618	1.12E-26	8.45E-26	49.49399063
APRT	-1.118947872	6.361726839	-11.0843641	1.14E-26	8.59E-26	49.47716891
PDIA3	-0.666038737	5.039315054	-11.08386857	1.15E-26	8.63E-26	49.47241163
EEF1G	-0.944335862	9.167707352	-11.08249197	1.16E-26	8.74E-26	49.45919673
TEF	-0.501398929	2.616855489	-11.08127326	1.18E-26	8.83E-26	49.44749849
WDR59	-0.536077693	3.069610124	-11.08027943	1.19E-26	8.91E-26	49.43795959
MRPS6	-1.001665556	4.865223228	-11.08015735	1.19E-26	8.92E-26	49.43678784
AGAP5	-0.703825244	4.199030517	-11.07602031	1.24E-26	9.28E-26	49.39708702
ULK2	-0.608447636	2.597692383	-11.07445074	1.26E-26	9.41E-26	49.38202758
TKTL1	-1.022472425	2.463532834	-11.07362644	1.27E-26	9.48E-26	49.37411931
POLR3E	-0.851367629	3.354712267	-11.06464495	1.38E-26	1.03E-25	49.28798012
RPL7L1	-0.689334673	4.323136501	-11.06051053	1.44E-26	1.07E-25	49.24834516
PPAT	-0.574264969	2.941799023	-11.05672485	1.49E-26	1.11E-25	49.21206301
DENND4C	-0.826965669	3.217332574	-11.05528216	1.51E-26	1.13E-25	49.19823863
CAPRIN1	-0.673942649	4.79141945	-11.05245761	1.55E-26	1.16E-25	49.17117653
DSTN	-0.99934088	6.072602814	-11.0507103	1.58E-26	1.18E-25	49.15443802
QTRTD1	-0.625896129	2.712589071	-11.04912129	1.60E-26	1.19E-25	49.13921775
NKRF	-0.849143712	3.363501066	-11.04666954	1.64E-26	1.22E-25	49.11573674
C4orf14	-1.076815931	5.161517778	-11.04423194	1.68E-26	1.25E-25	49.09239516
MINA	-0.96896663	3.982498797	-11.04363384	1.69E-26	1.26E-25	49.08666857
YIPF1	0.891882772	7.511331546	11.04313972	1.70E-26	1.26E-25	49.08193762
ADRB2	-1.179932355	5.522468931	-11.04131139	1.73E-26	1.28E-25	49.06443391
MAGEF1	-0.763789603	3.204867874	-11.03962506	1.76E-26	1.30E-25	49.04829158
ARL8A	0.748126061	4.896179629	11.03491709	1.84E-26	1.36E-25	49.00323428
POLG	-0.716837083	4.886864027	-11.03279687	1.88E-26	1.39E-25	48.98294749
C18orf22	-0.50125265	2.435227044	-11.02832692	1.96E-26	1.45E-25	48.94018718
TRA2A	-0.895522062	6.265271178	-11.02458747	2.03E-26	1.50E-25	48.90442481
DDX46	-0.635067682	4.704799091	-11.02035937	2.12E-26	1.56E-25	48.86400008
EIF3H	-0.880481886	7.298147768	-11.01141305	2.31E-26	1.70E-25	48.77850203
TMEM181	-1.009691501	3.927336297	-11.00973632	2.35E-26	1.73E-25	48.76248358
PQLC3	-1.379833499	4.418250293	-11.00256066	2.52E-26	1.85E-25	48.69395211
CCR7	-2.354840429	6.472639314	-10.9900109	2.84E-26	2.09E-25	48.57417432
RRP7A	-0.548793681	3.078866478	-10.98878189	2.87E-26	2.11E-25	48.56244974
EWSR1	-0.725532332	5.922807341	-10.98790334	2.90E-26	2.13E-25	48.55406918
WIPI1	1.312094193	6.337216938	10.98272402	3.05E-26	2.24E-25	48.50467284
SLC9A3R1	-0.872396839	7.071582013	-10.98098762	3.10E-26	2.27E-25	48.48811632
PSMG2	-0.888650577	7.307741342	-10.97964115	3.14E-26	2.30E-25	48.47527913
RPL29	-0.854941183	10.37991565	-10.9792022	3.15E-26	2.31E-25	48.47109443
KTI12	-0.675698479	3.097955737	-10.97808888	3.18E-26	2.33E-25	48.46048121
CABIN1	-0.648112269	3.718598053	-10.97577823	3.26E-26	2.38E-25	48.43845649
CTSW	-1.008084096	3.494347289	-10.97450233	3.30E-26	2.41E-25	48.42629623
C17orf62	0.790740457	8.718918666	10.96967078	3.45E-26	2.53E-25	48.38025777
CREBL2	-0.858938346	4.154093207	-10.96658068	3.56E-26	2.60E-25	48.35082094
CBX7	-1.380072513	5.596598928	-10.96592286	3.58E-26	2.61E-25	48.3445552
SKI	-0.825559439	4.417739835	-10.96279427	3.69E-26	2.69E-25	48.31475919
FLVCR1	-0.605765871	2.544250506	-10.96168628	3.73E-26	2.72E-25	48.3042085
CCDC14	-0.675509926	2.565733864	-10.96047997	3.77E-26	2.75E-25	48.29272243
ZNF134	-0.571438734	2.630590211	-10.96035628	3.78E-26	2.75E-25	48.29154474
SRPRB	-0.746781455	3.4235682	-10.95274239	4.06E-26	2.96E-25	48.21907008
CCDC45	-0.781964571	3.121905356	-10.95211213	4.09E-26	2.97E-25	48.21307239
XPA	-0.589838082	2.815293917	-10.95140115	4.12E-26	2.99E-25	48.20630701
BIRC6	-0.629522613	3.318239219	-10.95009525	4.17E-26	3.02E-25	48.19388133
CCT8	-1.040816267	6.745329944	-10.94011946	4.59E-26	3.32E-25	48.0989976
SLC39A6	-0.776636586	3.040062441	-10.93834337	4.67E-26	3.38E-25	48.08211127
ACO1	-0.538390543	2.470247122	-10.93760278	4.70E-26	3.40E-25	48.07507061
AKAP8	-0.656820761	4.611601197	-10.93499655	4.82E-26	3.49E-25	48.05029652
RAB13	1.275841126	4.063933639	10.9330681	4.91E-26	3.55E-25	48.03196803
SCAP	-0.741831337	4.697860532	-10.93277657	4.92E-26	3.55E-25	48.0291974
C2CD2	-0.511113721	2.362312255	-10.93202338	4.96E-26	3.58E-25	48.02203967
PPP4R2	1.324392468	5.818260574	10.92790141	5.16E-26	3.72E-25	47.98287418
TTC17	-0.797748453	4.600209566	-10.92686378	5.21E-26	3.75E-25	47.97301666
VPS13C	-1.322492363	5.997771626	-10.92561479	5.27E-26	3.79E-25	47.9611522
KIAA0947	-1.206591896	4.880039444	-10.92464392	5.32E-26	3.83E-25	47.95193037
ZNF544	-0.57488966	4.11159276	-10.92196482	5.46E-26	3.92E-25	47.926486
DYNLT1	0.899816075	8.742902432	10.92120937	5.50E-26	3.95E-25	47.91931202
CDC42	0.684222047	5.76372916	10.91647732	5.76E-26	4.13E-25	47.87438368
SMYD3	-0.586142633	3.12255148	-10.91630482	5.76E-26	4.13E-25	47.87274608
VDAC2	-0.622675314	8.042734091	-10.91156049	6.03E-26	4.32E-25	47.82771616
EIF4A3	-0.688022084	7.177860332	-10.90842111	6.22E-26	4.45E-25	47.79792721
TP53I3	1.845055543	5.509160226	10.89804428	6.87E-26	4.91E-25	47.69950896
EXOC6	1.264444512	5.435399589	10.89334153	7.18E-26	5.13E-25	47.65492899
RPS15	-0.711583819	10.3847265	-10.8931355	7.20E-26	5.14E-25	47.65297622
ZW10	-0.701532106	3.133644119	-10.89046979	7.38E-26	5.27E-25	47.62771317
R3HDM2	-0.82603632	6.28335902	-10.88357907	7.89E-26	5.62E-25	47.56243077
HDC	-0.668696466	2.313488598	-10.88135786	8.06E-26	5.74E-25	47.5413936
PPAPDC2	-0.860436257	2.859759869	-10.8779327	8.32E-26	5.93E-25	47.50896018
GART	-0.617185617	3.371955787	-10.87453028	8.60E-26	6.12E-25	47.47674949
HAUS4	1.083044693	6.962700424	10.86830261	9.13E-26	6.49E-25	47.41781162
PPIAL4G	-0.752641292	2.476397086	-10.86671542	9.27E-26	6.59E-25	47.40279468
MBTPS1	-0.591689472	3.717955008	-10.86554694	9.37E-26	6.66E-25	47.39174028
RANBP3	-0.503602707	4.586519214	-10.86419781	9.49E-26	6.74E-25	47.37897806
CCNL2	-0.652615726	4.238404543	-10.86350369	9.55E-26	6.78E-25	47.37241237
OSM	0.921647577	3.896472552	10.86314904	9.59E-26	6.80E-25	47.36905786
GAS7	1.246487093	6.193523964	10.86038433	9.84E-26	6.98E-25	47.3429102
C5orf62	0.894460284	3.58839718	10.85800816	1.01E-25	7.13E-25	47.32044129
LOC100131541	-1.671472425	3.673999613	-10.85181733	1.07E-25	7.56E-25	47.26191817
SMARCA2	-0.770785635	5.08429662	-10.84090503	1.19E-25	8.38E-25	47.15882258
B4GALT5	0.746564896	5.159786692	10.83434605	1.26E-25	8.92E-25	47.09689273
C2orf29	-0.757793468	5.636478126	-10.8322045	1.29E-25	9.10E-25	47.07667834
BIRC3	-1.548517346	4.044011751	-10.82291381	1.41E-25	9.92E-25	46.98901641
RPL7A	-0.851866065	10.07178706	-10.81547353	1.51E-25	1.06E-24	46.91885437
AAK1	-0.930115436	5.040890398	-10.81365299	1.54E-25	1.08E-24	46.90169208
CCNB1IP1	-1.031563607	3.698193976	-10.81170826	1.57E-25	1.10E-24	46.88336149
DIRC2	1.021732932	4.304725945	10.80821257	1.62E-25	1.14E-24	46.85041798
MRPS30	-0.88670935	3.303353582	-10.80719776	1.63E-25	1.15E-24	46.84085587
C18orf32	1.150340458	6.789472262	10.80718737	1.63E-25	1.15E-24	46.84075801
SNRNP70	-0.597763213	4.31967102	-10.80623727	1.65E-25	1.16E-24	46.83180623
BATF	1.514210875	5.878308524	10.80445486	1.68E-25	1.18E-24	46.81501404
CCT7	-0.907876103	6.22805316	-10.80193485	1.72E-25	1.20E-24	46.79127648
MRPL45	-0.716644929	3.664594395	-10.80175311	1.72E-25	1.21E-24	46.78956478
POGK	-0.526276094	4.243036907	-10.79342094	1.86E-25	1.30E-24	46.71110921
GEMIN4	-0.558225634	2.772805919	-10.79210756	1.89E-25	1.32E-24	46.69874653
FUNDC1	-0.943363	4.139090421	-10.78790894	1.96E-25	1.37E-24	46.65923309
C10orf137	-0.850902223	3.670278494	-10.78653127	1.99E-25	1.39E-24	46.6462703
TECR	-1.205393443	4.168138311	-10.78488899	2.02E-25	1.41E-24	46.63081927
P2RX1	1.310063421	6.417110757	10.77591238	2.20E-25	1.53E-24	46.54639612
CKAP5	-0.510013156	2.785566366	-10.77556252	2.21E-25	1.54E-24	46.5431068
MSL3	1.034551884	5.275450421	10.77531806	2.21E-25	1.54E-24	46.54080857
ADNP	-0.825504014	5.579585964	-10.77389192	2.24E-25	1.56E-24	46.52740141
LSM1	0.735953606	4.764247591	10.77248309	2.27E-25	1.58E-24	46.51415821
VPS13A	-0.537449202	3.213570496	-10.76877358	2.35E-25	1.64E-24	46.47929467
AASDHPPT	-0.833029155	4.095463956	-10.76044653	2.55E-25	1.77E-24	46.40106619
PPP1R3B	1.180976197	6.617105124	10.76011188	2.56E-25	1.77E-24	46.39792323
PECR	1.371148199	4.585468483	10.75968133	2.57E-25	1.78E-24	46.39387976
PRKACB	-1.195065175	4.608428969	-10.75835749	2.60E-25	1.80E-24	46.38144779
NAGPA	-0.742145458	3.531266519	-10.74910922	2.84E-25	1.97E-24	46.29463059
ZNF75A	-0.645533499	2.782913821	-10.7486641	2.85E-25	1.97E-24	46.29045341
RPL12	-0.752058235	10.67828529	-10.74324005	3.00E-25	2.08E-24	46.23956321
LSM4	-0.665722775	4.877220145	-10.74001227	3.09E-25	2.14E-24	46.20928832
LOC729678	-0.904771678	3.775973139	-10.73864116	3.13E-25	2.17E-24	46.19643
DCPS	-0.710604719	4.463504189	-10.73651658	3.20E-25	2.21E-24	46.17650816
MRPL10	-0.905705949	5.308475089	-10.73630655	3.20E-25	2.21E-24	46.17453895
PLEKHG3	-0.955438207	6.027692953	-10.73415945	3.27E-25	2.25E-24	46.15440917
RPS19	-0.966664062	10.06856471	-10.73377641	3.28E-25	2.26E-24	46.15081837
FAM3C	-0.777920174	2.450686494	-10.72783381	3.47E-25	2.39E-24	46.09512182
HLA-DRA	-1.511843114	9.942374222	-10.72722737	3.49E-25	2.40E-24	46.08943926
CCAR1	-0.772311013	5.399590568	-10.71537338	3.91E-25	2.68E-24	45.97841234
ZNF805	-0.659736606	3.335342119	-10.70582615	4.27E-25	2.94E-24	45.88905799
PI4KA	-0.864104418	4.648490536	-10.70309086	4.39E-25	3.01E-24	45.86346881
ST6GALNAC3	1.664315376	3.961152355	10.70002194	4.51E-25	3.10E-24	45.83476439
SFRS5	-0.967803999	5.958939802	-10.69380523	4.79E-25	3.28E-24	45.77663675
GNG5	0.561524346	11.0799907	10.69229334	4.86E-25	3.33E-24	45.76250405
MFSD8	-0.929278431	3.70123187	-10.69044918	4.94E-25	3.38E-24	45.74526745
RPL3	-1.052221317	9.308523587	-10.68708973	5.10E-25	3.49E-24	45.71387369
C2orf43	-0.558036738	2.420479593	-10.68401319	5.25E-25	3.59E-24	45.6851303
TSGA14	-0.556983448	2.874065444	-10.68339011	5.28E-25	3.61E-24	45.67930972
JARID2	-1.009710963	4.835781848	-10.68183286	5.36E-25	3.66E-24	45.66476368
AKT3	-0.522182218	2.889445316	-10.67458108	5.74E-25	3.91E-24	45.59704695
PLIN5	1.412128805	5.942502159	10.67069578	5.95E-25	4.06E-24	45.56078037
NAP1L1	-1.107217327	6.217033138	-10.66652435	6.19E-25	4.22E-24	45.52185404
ANKMY2	-0.717856465	3.551527866	-10.66628035	6.21E-25	4.22E-24	45.51957748
DBR1	-0.534756618	2.535910894	-10.66594556	6.23E-25	4.23E-24	45.51645384
GTF2H1	-0.633328836	4.532836798	-10.6622425	6.45E-25	4.38E-24	45.48190919
DPH3	0.960905215	5.295742616	10.65274426	7.05E-25	4.79E-24	45.39334435
NBAS	-0.554818525	3.785492252	-10.64913746	7.30E-25	4.95E-24	45.35972885
ZFP82	-0.550781445	2.784819838	-10.64747028	7.41E-25	5.02E-24	45.34419356
VPS52	-0.60517313	4.286698823	-10.64670008	7.46E-25	5.06E-24	45.33701723
ATP5E	0.669310058	10.20968141	10.64440326	7.63E-25	5.16E-24	45.31561898
MYL12B	0.554576993	9.629466685	10.64130949	7.85E-25	5.31E-24	45.28680141
LOC728613	-0.710581908	3.253445838	-10.6384674	8.07E-25	5.45E-24	45.26033374
GTF2F1	-0.572128243	3.849131243	-10.63764653	8.13E-25	5.49E-24	45.25269012
KIAA0100	-0.686307588	5.588394676	-10.63725389	8.16E-25	5.51E-24	45.24903423
PTPLB	-0.781075711	3.425355128	-10.63588855	8.26E-25	5.58E-24	45.23632211
N4BP2L1	-0.88818004	3.598191684	-10.63161564	8.60E-25	5.80E-24	45.19654684
CD79A	-0.81947279	3.043938152	-10.63135013	8.62E-25	5.81E-24	45.19407569
CBLL1	-1.197959403	4.064439237	-10.62971821	8.76E-25	5.90E-24	45.17888802
PDPR	-0.625603166	3.41615994	-10.62741851	8.95E-25	6.03E-24	45.15748865
TRUB1	-0.683866156	2.314367147	-10.62734138	8.96E-25	6.03E-24	45.15677095
SMC1A	-0.779864176	4.449912904	-10.62537784	9.12E-25	6.13E-24	45.1385025
INTS4	-0.800203913	5.609545038	-10.62456027	9.19E-25	6.17E-24	45.13089669
RPA2	-0.922643495	6.297569567	-10.61459089	1.01E-24	6.78E-24	45.03818779
FH	-0.829129537	3.746089229	-10.61173324	1.04E-24	6.96E-24	45.01162558
HSF2	-0.509454119	2.355630806	-10.60929914	1.06E-24	7.11E-24	44.9890045
C20orf112	-1.312873977	4.66584681	-10.60058429	1.15E-24	7.71E-24	44.9080461
NTNG2	1.302124592	6.287032084	10.5864804	1.31E-24	8.79E-24	44.77713137
FNBP1	-0.869293856	5.736955663	-10.57669468	1.44E-24	9.62E-24	44.68637599
SHMT2	-0.787004707	3.284154043	-10.5766133	1.44E-24	9.62E-24	44.68562149
C9orf82	-0.589291029	2.565781668	-10.56651576	1.58E-24	1.06E-23	44.59204111
MYOM2	-1.454270523	3.185475084	-10.56153578	1.66E-24	1.11E-23	44.54591338
NBEAL2	1.10874723	6.907093146	10.5594782	1.69E-24	1.13E-23	44.52685952
POMP	0.575667268	6.047452688	10.55814518	1.71E-24	1.14E-23	44.51451681
ZNF337	-0.605369762	3.693335063	-10.5579025	1.72E-24	1.14E-23	44.51226989
IL18BP	-0.554421739	2.681121744	-10.55789723	1.72E-24	1.14E-23	44.51222118
TCEAL4	-0.715999364	3.23938386	-10.55700446	1.73E-24	1.15E-23	44.50395562
MEF2C	-1.142685043	4.389614146	-10.55569492	1.75E-24	1.16E-23	44.49183251
CEP110	-0.688331948	3.752361889	-10.55433418	1.78E-24	1.18E-23	44.47923658
NPC1	-0.615779548	2.821669351	-10.54878544	1.87E-24	1.24E-23	44.42788641
DHX15	-1.077879416	6.036622329	-10.54777553	1.89E-24	1.25E-23	44.41854247
CD1C	-0.624278182	2.627299598	-10.54686394	1.90E-24	1.26E-23	44.41010884
TTC5	-0.600861625	4.575156594	-10.54613269	1.92E-24	1.27E-23	44.40334401
PLIN3	1.043895981	7.79002062	10.54566239	1.93E-24	1.28E-23	44.39899343
AKAP11	-1.380914152	4.425426993	-10.54498547	1.94E-24	1.28E-23	44.39273182
HDAC1	-0.506906338	4.763825587	-10.54078694	2.02E-24	1.33E-23	44.35390111
PPTC7	-1.413146555	6.295096607	-10.53269288	2.17E-24	1.43E-23	44.27907517
TRAPPC5	0.763890688	9.790759514	10.52709773	2.29E-24	1.51E-23	44.22737594
HSH2D	-1.129444906	3.655411261	-10.52396734	2.36E-24	1.55E-23	44.19846023
MAML2	-1.391015353	5.547768825	-10.51933804	2.46E-24	1.62E-23	44.15571084
EXOSC7	-0.75624095	3.416506649	-10.5176558	2.50E-24	1.65E-23	44.14017967
DGKZ	-0.64339335	5.50743714	-10.51748576	2.50E-24	1.65E-23	44.13860987
PMPCA	-0.727538561	4.759645565	-10.50994252	2.69E-24	1.77E-23	44.06899141
YTHDC1	-0.916604064	7.042499483	-10.50821252	2.73E-24	1.80E-23	44.05303011
AKAP9	-0.624624482	4.29710947	-10.50727821	2.76E-24	1.81E-23	44.04441089
CCNDBP1	0.714137117	9.892581324	10.50225095	2.89E-24	1.90E-23	43.99804292
PLEKHF1	-0.757290791	3.995320399	-10.5007063	2.93E-24	1.92E-23	43.98379956
CNST	-0.565686365	3.15030583	-10.49775197	3.01E-24	1.97E-23	43.95656184
ATMIN	-0.865158042	4.054134723	-10.495905	3.06E-24	2.01E-23	43.93953641
SLC5A6	-0.564952637	4.057630163	-10.49375246	3.12E-24	2.05E-23	43.91969717
MTF1	1.02956488	6.337597122	10.4930201	3.15E-24	2.06E-23	43.91294786
ALOX5AP	0.839883781	11.23020731	10.49101172	3.21E-24	2.10E-23	43.89444108
CTSD	1.030937563	6.360908643	10.48808794	3.29E-24	2.15E-23	43.86750383
E2F5	-1.030347385	2.775993166	-10.48717953	3.32E-24	2.17E-23	43.85913564
IRF8	-1.0979362	4.948077431	-10.47961044	3.56E-24	2.33E-23	43.78943138
RPL13A	-0.918748948	10.36916942	-10.47870942	3.59E-24	2.35E-23	43.78113637
SDHA	-0.710309256	4.679244235	-10.469402	3.92E-24	2.55E-23	43.69548172
NCF4	0.873602413	9.545116828	10.46660626	4.02E-24	2.62E-23	43.66976422
CYTH3	-0.612077018	2.579049415	-10.46473941	4.09E-24	2.66E-23	43.65259442
NUP85	-0.755233122	3.772965998	-10.46232469	4.19E-24	2.72E-23	43.63038904
RBM25	-0.608278903	5.332876069	-10.46223579	4.19E-24	2.72E-23	43.6295716
GRAMD1A	1.110764821	6.438184839	10.46049971	4.26E-24	2.77E-23	43.61360946
COPS7B	-0.5748147	3.577500306	-10.4558509	4.45E-24	2.89E-23	43.57087648
THUMPD3	-0.641334067	3.624856226	-10.4400377	5.15E-24	3.34E-23	43.42562595
SMS	-0.965657797	6.686598687	-10.43842243	5.23E-24	3.39E-23	43.41079847
ERCC4	-0.540941304	2.707595895	-10.43830594	5.23E-24	3.39E-23	43.40972915
APOA1BP	-0.818512203	4.044371581	-10.4277521	5.77E-24	3.74E-23	43.31289322
RABGAP1L	-0.858944105	4.2035241	-10.42471472	5.93E-24	3.84E-23	43.28503779
SFRS13A	-0.819894039	3.811094374	-10.41719061	6.36E-24	4.12E-23	43.2160617
ZC3H12D	-0.580613328	4.192942249	-10.41625687	6.42E-24	4.15E-23	43.20750439
LGTN	-0.866147874	4.343473746	-10.41612499	6.43E-24	4.15E-23	43.20629583
SMEK1	-0.697253892	6.729530986	-10.41433209	6.53E-24	4.22E-23	43.18986662
FCGR3A	-1.485746029	8.587499487	-10.41268347	6.63E-24	4.28E-23	43.17476131
MCM3AP	-0.638989772	4.097192227	-10.41091901	6.74E-24	4.35E-23	43.15859673
VMA21	-1.085069169	5.493924834	-10.40922713	6.85E-24	4.42E-23	43.14309902
SLC20A1	-0.987082343	7.079088586	-10.40606006	7.05E-24	4.54E-23	43.11409369
DHX33	-0.665074612	3.381720816	-10.40507492	7.12E-24	4.58E-23	43.10507276
C14orf1	-0.698290939	3.339373985	-10.39332328	7.93E-24	5.10E-23	42.9975128
SETD1B	-0.78579262	6.276244023	-10.39258241	7.99E-24	5.14E-23	42.99073487
MBIP	-0.607752924	4.191696939	-10.39057818	8.14E-24	5.23E-23	42.9724009
NDUFB1	1.214280546	6.941135173	10.38819098	8.32E-24	5.34E-23	42.95056716
ECE1	0.84082439	5.493742522	10.3865634	8.45E-24	5.42E-23	42.93568323
ZNF609	-0.874047664	4.183967713	-10.38583294	8.50E-24	5.45E-23	42.92900389
GIMAP7	-1.454616848	7.181523436	-10.37524433	9.38E-24	6.01E-23	42.83222151
LDLRAP1	-1.183146723	5.759652911	-10.36381814	1.04E-23	6.67E-23	42.727868
SLC35E2	-0.549477587	5.834762388	-10.35642507	1.12E-23	7.13E-23	42.66039514
TRPM2	0.679102544	3.598482373	10.34866921	1.20E-23	7.65E-23	42.58965073
XPC	-0.85566823	4.389884379	-10.34795923	1.21E-23	7.70E-23	42.58317673
GZMK	-2.368340931	4.403079753	-10.34585504	1.23E-23	7.85E-23	42.56399152
RPL13	-0.967341165	9.692524711	-10.34372548	1.25E-23	7.99E-23	42.54457806
IER3	1.334997965	6.882175757	10.34116217	1.28E-23	8.18E-23	42.52121454
SON	-0.531899865	5.998412735	-10.33875865	1.31E-23	8.36E-23	42.4993114
COX7A2	0.95836254	8.455009396	10.3343412	1.37E-23	8.70E-23	42.45906566
CECR1	-1.900882253	6.229344901	-10.32534159	1.49E-23	9.45E-23	42.37711425
C9orf142	-0.510640316	3.440930456	-10.31634152	1.61E-23	1.03E-22	42.29521329
BAT2L2	-0.739430068	6.065141421	-10.31553881	1.63E-23	1.03E-22	42.28791124
CHRAC1	-0.628345277	5.531303723	-10.31214155	1.68E-23	1.06E-22	42.25701215
AP3D1	-0.59354391	6.802070452	-10.30768609	1.75E-23	1.11E-22	42.21650013
QSOX2	-0.597213126	2.391371966	-10.30346007	1.82E-23	1.15E-22	42.17808673
SLC25A3	-0.67981895	8.415696048	-10.29814232	1.91E-23	1.21E-22	42.12976701
DKFZp761E198	0.857826723	5.687522482	10.29724437	1.92E-23	1.22E-22	42.12160972
ECHDC3	2.135262229	6.728154906	10.29585326	1.95E-23	1.23E-22	42.10897335
CLOCK	-0.580058917	2.96333547	-10.29072963	2.04E-23	1.29E-22	42.06244345
FBRSL1	-0.534741115	4.683072523	-10.28211696	2.21E-23	1.39E-22	41.98426821
VPS45	-0.656206205	3.185983582	-10.27969748	2.26E-23	1.43E-22	41.96231613
RNF113A	-0.66845771	5.520759945	-10.27578668	2.34E-23	1.48E-22	41.92684166
SYNE2	-1.098036803	4.381748415	-10.27198936	2.42E-23	1.53E-22	41.89240645
ABCF3	-0.552156406	3.940004656	-10.270481	2.46E-23	1.55E-22	41.87873089
TMEM206	-0.75487225	2.83860222	-10.26905995	2.49E-23	1.57E-22	41.86584835
MED17	-0.594250211	4.1520583	-10.26782252	2.52E-23	1.58E-22	41.85463152
KIAA1267	-0.776124967	6.924371999	-10.25988197	2.71E-23	1.70E-22	41.78267825
HNRNPAB	-0.869792056	6.096676201	-10.25937413	2.72E-23	1.71E-22	41.77807791
BPI	2.884141159	5.677575527	10.2593071	2.72E-23	1.71E-22	41.77747073
NSA2	-1.08317389	7.357874766	-10.25558763	2.82E-23	1.77E-22	41.7437829
KIAA1377	-0.916605323	2.693256343	-10.25550624	2.82E-23	1.77E-22	41.74304584
TAF1	-0.553399243	3.194261307	-10.25337988	2.87E-23	1.80E-22	41.72379142
DDOST	-0.797034981	6.968065809	-10.25024273	2.96E-23	1.85E-22	41.69538981
TCL1A	-1.431899368	3.653865701	-10.2282424	3.62E-23	2.26E-22	41.49640123
CREG1	1.226196361	7.368085828	10.22467495	3.74E-23	2.34E-22	41.46416534
GSTO1	0.924961027	8.916992897	10.22430463	3.75E-23	2.34E-22	41.46081957
ITM2A	-1.557291524	5.316305086	-10.22375916	3.77E-23	2.35E-22	41.45589152
STXBP2	1.187815167	4.633426264	10.22348637	3.78E-23	2.36E-22	41.45342709
TGFBRAP1	-0.646024872	2.986543406	-10.22050458	3.88E-23	2.42E-22	41.42649232
ZNF211	-0.658325555	3.223995007	-10.21675328	4.02E-23	2.50E-22	41.39261506
ACTR1A	0.574822554	5.546614724	10.21195887	4.20E-23	2.61E-22	41.34933166
SIN3A	-0.59927975	3.280369783	-10.20972654	4.28E-23	2.67E-22	41.32918377
SRP72	-0.810668914	6.071119362	-10.20317492	4.55E-23	2.83E-22	41.27007173
C9orf89	0.915286607	7.092401643	10.1997001	4.69E-23	2.92E-22	41.23873201
TUFM	-0.777278396	7.276816679	-10.19715251	4.80E-23	2.98E-22	41.21576032
LYRM4	-0.542629469	2.493459889	-10.19684455	4.82E-23	2.99E-22	41.21298365
FERMT3	0.841996196	7.443120533	10.19638857	4.84E-23	3.00E-22	41.20887267
FBXO30	1.455137727	5.823895938	10.19592022	4.86E-23	3.01E-22	41.20465023
C7orf70	-0.651827683	2.660042125	-10.19483106	4.91E-23	3.04E-22	41.1948315
AFG3L2	-0.620381578	2.934853861	-10.19452356	4.92E-23	3.05E-22	41.19205958
C1orf109	-0.688176424	3.583183548	-10.1900841	5.12E-23	3.17E-22	41.15204726
SPTBN1	-1.309742026	6.347194139	-10.1894229	5.16E-23	3.19E-22	41.14608913
SFRS18	-0.622143687	5.332768529	-10.18629797	5.30E-23	3.28E-22	41.11793391
DGCR6	-0.672077597	3.967893405	-10.18364876	5.43E-23	3.36E-22	41.09407024
PDE8A	-0.623693586	3.16246633	-10.18277485	5.48E-23	3.38E-22	41.08619916
HNRNPK	-0.63121001	7.952809588	-10.18254068	5.49E-23	3.39E-22	41.08409017
DRAM1	1.327384418	4.076505021	10.18244318	5.49E-23	3.39E-22	41.08321209
PLGLB2	-0.854015746	2.882442733	-10.1741712	5.92E-23	3.65E-22	41.00873665
CDC42EP3	1.017139536	8.872372542	10.16974293	6.17E-23	3.80E-22	40.96888667
ADHFE1	-0.591171868	3.212167784	-10.16926649	6.19E-23	3.81E-22	40.96459997
RAP2B	-0.529835685	5.614114624	-10.16568828	6.40E-23	3.93E-22	40.93241058
ACVR1B	0.882431486	5.199439936	10.15924048	6.78E-23	4.17E-22	40.87442862
TOMM22	-0.66220598	5.291082958	-10.15923464	6.78E-23	4.17E-22	40.8743761
METTL11A	-0.503033969	3.710608544	-10.15855189	6.83E-23	4.19E-22	40.8682381
FAM100B	0.726099324	6.024235873	10.15790779	6.87E-23	4.21E-22	40.86244791
SIGLEC5	1.279501072	8.370635523	10.14993369	7.38E-23	4.53E-22	40.79078723
CEACAM1	2.234437137	5.840190165	10.14335458	7.84E-23	4.80E-22	40.7316955
SPIN1	-0.5155628	3.47923613	-10.13973031	8.10E-23	4.96E-22	40.69915603
FCGR1A	1.217014729	4.745257862	10.13812876	8.22E-23	5.03E-22	40.68477981
ALOX5	1.145524354	7.943510961	10.13223324	8.67E-23	5.30E-22	40.63187414
FAM98A	-0.877428567	3.893716736	-10.12422557	9.32E-23	5.70E-22	40.56005246
RPS13	-0.724236363	10.43116777	-10.12353069	9.38E-23	5.73E-22	40.55382206
ATP5A1	-0.856846248	7.40219702	-10.11786244	9.88E-23	6.03E-22	40.50301216
RPL5	-1.099825732	8.181841325	-10.10665489	1.09E-22	6.67E-22	40.40261294
TJAP1	-0.583894574	4.546088311	-10.10561808	1.10E-22	6.73E-22	40.39332939
BEX4	-1.232721305	4.822163893	-10.10433668	1.12E-22	6.81E-22	40.38185685
GRSF1	-0.825754201	4.809538966	-10.09758706	1.19E-22	7.23E-22	40.32144481
RARRES3	-2.024689641	5.85111539	-10.09516454	1.21E-22	7.39E-22	40.29976989
STAT5B	0.940001102	7.374483635	10.09275903	1.24E-22	7.55E-22	40.27825107
FAM159A	-0.511548046	2.731707217	-10.08746217	1.30E-22	7.91E-22	40.23088136
WDR18	-0.533578365	3.035418164	-10.08743895	1.30E-22	7.91E-22	40.2306737
ZNF281	0.968991137	7.740560854	10.08228358	1.36E-22	8.28E-22	40.18458797
DNAJC5	0.63773384	5.23790461	10.08170569	1.37E-22	8.32E-22	40.17942308
RUNX2	-1.565844769	4.665970908	-10.08058611	1.38E-22	8.40E-22	40.16941765
TRAPPC6A	-0.816197307	3.855031253	-10.08038082	1.39E-22	8.41E-22	40.16758305
SLC25A43	-0.721005793	2.742884446	-10.07844446	1.41E-22	8.56E-22	40.15028052
APEH	-0.593851672	5.399108164	-10.07569436	1.45E-22	8.77E-22	40.125711
HIST2H2AC	0.576836479	2.971264937	10.07567435	1.45E-22	8.77E-22	40.12553228
NCRNA00219	-1.070526592	4.403671895	-10.07507202	1.45E-22	8.81E-22	40.12015175
REV3L	-0.835051369	3.524017253	-10.07329564	1.48E-22	8.95E-22	40.10428503
MRFAP1L1	-1.140697817	4.368888746	-10.07036794	1.52E-22	9.18E-22	40.07813943
SF3B2	-0.744310862	5.842069665	-10.06943468	1.53E-22	9.25E-22	40.06980632
BTN2A2	-0.756146819	2.964381792	-10.06875426	1.54E-22	9.30E-22	40.06373112
C19orf63	-0.721185169	8.400945887	-10.06241307	1.63E-22	9.84E-22	40.00712888
JMJD6	0.838956013	4.141631833	10.05917478	1.68E-22	1.01E-21	39.97823409
CD47	-0.882577687	6.122911099	-10.05905378	1.68E-22	1.01E-21	39.97715464
SNRPB	-0.6546457	7.223448306	-10.0587584	1.69E-22	1.02E-21	39.97451939
C3AR1	1.624001556	8.576165557	10.05293014	1.78E-22	1.07E-21	39.92253461
KLHL20	-0.542358152	3.105592576	-10.05036082	1.82E-22	1.09E-21	39.89962524
B3GNT5	2.17977732	5.567832125	10.04847316	1.85E-22	1.11E-21	39.88279667
RANGAP1	-0.890558801	4.024083365	-10.04457325	1.92E-22	1.15E-21	39.84803681
PLK1S1	-0.657833265	4.127423724	-10.04137428	1.97E-22	1.18E-21	39.8195322
AMPD2	-0.653204836	4.123835611	-10.03560684	2.08E-22	1.25E-21	39.76815885
NNT	-0.721020552	2.961351209	-10.03494663	2.09E-22	1.25E-21	39.76227951
UBTD1	0.565598704	3.804373815	10.03457085	2.10E-22	1.26E-21	39.75893317
ACSL5	-1.034946291	4.394920685	-10.02665245	2.25E-22	1.35E-21	39.68844329
BRIX1	-0.725249939	2.885569495	-10.02368525	2.31E-22	1.39E-21	39.66204031
TRAF3IP3	-0.849528031	5.84261105	-10.02177621	2.35E-22	1.41E-21	39.6450563
TMEM167B	0.728695716	6.871652795	10.02157439	2.36E-22	1.41E-21	39.6432609
SFPQ	-0.992340529	5.845876481	-10.01952243	2.40E-22	1.44E-21	39.62500855
TRMT112	-0.561781866	8.484530042	-10.01337111	2.54E-22	1.52E-21	39.57030931
RHOH	-1.466691966	5.159007749	-10.01027952	2.61E-22	1.56E-21	39.5428279
DNAJC2	-0.870040399	3.857146846	-10.00888332	2.64E-22	1.58E-21	39.53041915
ENOPH1	-1.290576518	4.561279285	-10.00742556	2.68E-22	1.60E-21	39.51746469
SLC9A8	0.871923077	5.770337337	9.998634497	2.90E-22	1.73E-21	39.43937364
SLC26A6	0.764688003	4.195851714	9.997366887	2.93E-22	1.75E-21	39.42811786
TMEM223	-0.741510182	4.295827357	-9.992678468	3.05E-22	1.82E-21	39.38649655
ALPK1	0.875088339	4.735460455	9.988186277	3.18E-22	1.89E-21	39.34663151
OLAH	2.843140621	4.725583613	9.984147978	3.30E-22	1.96E-21	39.31080635
SPTLC2	1.173223194	7.131704547	9.983139672	3.33E-22	1.98E-21	39.30186308
C1orf21	-0.795303981	2.833046488	-9.971508603	3.69E-22	2.19E-21	39.198751
CTDSPL2	-0.810146288	4.141664273	-9.964594986	3.93E-22	2.33E-21	39.1375046
VAV2	-0.633309213	3.134923266	-9.963977384	3.95E-22	2.35E-21	39.13203499
CASP6	-0.636753283	3.339922823	-9.960294352	4.08E-22	2.42E-21	39.09942281
C10orf57	-0.601290156	4.842401778	-9.959915927	4.10E-22	2.43E-21	39.0960725
TRPM7	-0.887857656	2.764152266	-9.956622866	4.22E-22	2.50E-21	39.06692223
PIGM	-0.797920737	3.613977083	-9.956522864	4.22E-22	2.50E-21	39.06603713
ATP6V1C1	1.452674125	6.202842921	9.952794967	4.37E-22	2.58E-21	39.03304701
HDAC9	-0.853890702	3.049188399	-9.951277027	4.43E-22	2.62E-21	39.01961671
C19orf60	-0.870383984	4.049110015	-9.944777634	4.69E-22	2.77E-21	38.96213006
SH3BP1	-0.648491072	6.39149354	-9.940068828	4.89E-22	2.89E-21	38.92049932
INPP4A	-0.858565018	5.467311687	-9.935388076	5.10E-22	3.01E-21	38.87913186
GBA	1.073944578	5.279844735	9.934513145	5.14E-22	3.03E-21	38.8714011
CSTA	1.088456409	9.103857508	9.931618996	5.28E-22	3.11E-21	38.84583262
TMEM167A	1.035849425	6.794858505	9.931162591	5.30E-22	3.12E-21	38.84180102
ZC3H6	-0.855765645	3.778891627	-9.928678303	5.42E-22	3.19E-21	38.8198589
DUSP5	-1.06436115	2.843396484	-9.926972652	5.50E-22	3.23E-21	38.80479646
HNRNPUL2	-0.695488689	5.568844559	-9.926387456	5.53E-22	3.25E-21	38.79962911
C17orf70	-0.590824755	3.029884277	-9.92328965	5.68E-22	3.34E-21	38.77227912
TRANK1	-1.153073684	3.308293541	-9.922109395	5.74E-22	3.37E-21	38.76186061
PHB	-0.596241507	3.945662558	-9.919317641	5.89E-22	3.46E-21	38.73722069
PRKCA	-1.209410844	4.795815661	-9.913780204	6.19E-22	3.63E-21	38.68836352
CAPN2	-0.900703793	4.981271767	-9.912424528	6.26E-22	3.67E-21	38.67640555
PPBP	1.605544721	10.59453568	9.905597492	6.66E-22	3.90E-21	38.61620595
NSUN6	-0.980232668	5.191892337	-9.904382241	6.73E-22	3.94E-21	38.60549349
GTDC1	0.848739931	4.061920213	9.897644711	7.14E-22	4.18E-21	38.54612063
PSME1	-0.788061594	8.560207062	-9.896531374	7.22E-22	4.22E-21	38.53631265
CLASP2	-0.510764277	3.158315657	-9.894565532	7.34E-22	4.29E-21	38.51899663
CNOT2	-0.619449411	5.462761821	-9.890015698	7.65E-22	4.47E-21	38.47892995
C6orf48	-1.093350419	6.981873395	-9.888200054	7.77E-22	4.54E-21	38.46294507
KANK1	-0.687883864	2.566529129	-9.886909091	7.86E-22	4.59E-21	38.45158087
LOC100128751	-1.087642786	6.113040563	-9.88541771	7.97E-22	4.65E-21	38.43845386
CXCR6	-0.871209516	3.041264515	-9.879303642	8.41E-22	4.90E-21	38.38465455
GLMN	-0.51554334	2.652660191	-9.879170523	8.42E-22	4.90E-21	38.38348349
NSMCE4A	-0.73091499	3.90110168	-9.87669956	8.61E-22	5.01E-21	38.36174845
MS4A4A	1.613540811	4.261102706	9.875654193	8.69E-22	5.06E-21	38.3525545
STIM2	-0.685043624	3.044493541	-9.871132029	9.05E-22	5.26E-21	38.31279104
TRUB2	-0.503980558	3.244177705	-9.868626739	9.25E-22	5.38E-21	38.29076813
SFRS6	-0.781375496	5.321790653	-9.866621787	9.42E-22	5.47E-21	38.27314663
RBM34	-0.984767439	4.850972141	-9.863412608	9.69E-22	5.62E-21	38.24494703
SEMA4A	1.093929974	6.552259672	9.857523598	1.02E-21	5.92E-21	38.19321799
TRIM24	-0.729191508	3.193673583	-9.855364474	1.04E-21	6.04E-21	38.17425832
SEPX1	0.698724561	10.9584902	9.85437242	1.05E-21	6.09E-21	38.165548
EIF3M	-0.947738314	5.871404379	-9.847449955	1.12E-21	6.46E-21	38.1047873
TBC1D8	1.512488305	5.820428019	9.84271778	1.16E-21	6.74E-21	38.06327074
PLCXD1	-0.591359011	2.718273954	-9.83364489	1.26E-21	7.30E-21	37.98371579
RPL38	-0.638633109	8.831426511	-9.832797146	1.27E-21	7.35E-21	37.97628535
EIF4A2	-0.861692544	4.312288811	-9.830423249	1.30E-21	7.50E-21	37.95548093
SPI1	0.625215426	3.952835061	9.828773602	1.32E-21	7.60E-21	37.94102602
LDHA	1.162631708	9.919934853	9.828204175	1.32E-21	7.64E-21	37.93603691
NBPF8	-0.732780378	5.026382558	-9.827628505	1.33E-21	7.67E-21	37.93099332
UBE3A	-0.568631405	4.370874385	-9.827070825	1.34E-21	7.70E-21	37.92610756
MLLT11	-0.693537467	3.327379098	-9.825001101	1.36E-21	7.84E-21	37.90797694
HCST	-0.776275506	8.280722013	-9.824184174	1.37E-21	7.89E-21	37.90082153
FLJ10213	1.118468815	6.768562912	9.820933548	1.41E-21	8.12E-21	37.87235419
STX17	-0.551897295	3.12956064	-9.819059442	1.44E-21	8.25E-21	37.85594508
IDH3B	-0.676391543	4.999673056	-9.818645862	1.44E-21	8.28E-21	37.85232423
MEF2A	1.146717231	5.676718421	9.817460003	1.46E-21	8.36E-21	37.84194282
PGM3	-0.667606104	2.908466178	-9.814990184	1.49E-21	8.54E-21	37.82032434
MRPL16	-0.796877688	6.096375866	-9.814356652	1.50E-21	8.58E-21	37.81477968
ORC3L	-0.512705848	2.913585745	-9.810104256	1.55E-21	8.90E-21	37.7775701
TCN1	2.644455187	7.411041999	9.808286645	1.58E-21	9.04E-21	37.76166939
HERPUD1	-0.587402588	7.123280388	-9.807161658	1.60E-21	9.13E-21	37.75182901
SLBP	-1.101733514	4.826831928	-9.799963726	1.70E-21	9.73E-21	37.68888893
UBE2E2	-0.826847641	3.336309201	-9.796958639	1.75E-21	9.98E-21	37.66262263
RBM43	-0.781503968	2.478637301	-9.793505459	1.80E-21	1.03E-20	37.63244754
FAM160B1	0.725858578	5.256221519	9.792160808	1.82E-21	1.04E-20	37.62069977
BAT5	0.527828196	5.83099392	9.788999608	1.87E-21	1.07E-20	37.59308643
PFKFB2	1.863931681	4.010648639	9.785475208	1.93E-21	1.10E-20	37.56230876
WSB1	1.17271808	5.981442696	9.78441477	1.95E-21	1.11E-20	37.55304994
CCNK	-0.652523131	6.004058434	-9.77920407	2.04E-21	1.16E-20	37.50756611
RAB8B	0.750699153	6.407377486	9.778630018	2.05E-21	1.17E-20	37.50255641
ISG20L2	-0.73785858	5.928358801	-9.772869405	2.16E-21	1.23E-20	37.45229694
RPL8	-0.73119432	9.6781674	-9.767625737	2.26E-21	1.29E-20	37.40656791
RPP38	-0.616356726	3.451843207	-9.76738364	2.27E-21	1.29E-20	37.4044571
C14orf101	0.984046315	4.541619247	9.763628531	2.34E-21	1.33E-20	37.37172201
UBP1	-0.944087858	5.987921911	-9.761494914	2.39E-21	1.35E-20	37.35312668
EIF4ENIF1	-0.734858481	3.983228401	-9.760138799	2.42E-21	1.37E-20	37.34130925
ZCCHC8	-0.731503276	5.130092793	-9.757303307	2.48E-21	1.40E-20	37.31660443
CREB1	-0.664533397	5.422508769	-9.756237344	2.50E-21	1.42E-20	37.30731847
FAF1	-0.639704498	3.957599461	-9.747336645	2.71E-21	1.53E-20	37.2298127
SLC30A5	-0.586849667	2.765115557	-9.747051334	2.71E-21	1.53E-20	37.22732918
MICAL1	1.024757643	7.140913934	9.744193316	2.78E-21	1.57E-20	37.20245444
ATP5D	-0.748739317	5.630129961	-9.743450868	2.80E-21	1.58E-20	37.1959935
ACVR2A	-0.578421556	2.610645511	-9.741206493	2.86E-21	1.61E-20	37.17646479
PHF21A	0.706035247	5.647043806	9.74073056	2.87E-21	1.62E-20	37.17232408
SLC39A10	-1.085782722	3.595580491	-9.740125386	2.88E-21	1.62E-20	37.16705917
TMEM91	0.771016198	5.450900089	9.735781258	3.00E-21	1.69E-20	37.12927354
TPST2	0.974490707	7.71205783	9.7352795	3.01E-21	1.69E-20	37.12491006
MTMR3	0.506666863	4.700989917	9.730368933	3.14E-21	1.77E-20	37.08221523
TMEM66	-1.06515964	7.258324047	-9.722041462	3.38E-21	1.90E-20	37.00985104
APOBEC3G	-1.008377102	6.239352988	-9.719364273	3.46E-21	1.94E-20	36.98659714
RPS27A	-0.753879103	10.05753676	-9.716681281	3.54E-21	1.99E-20	36.96329792
NXT1	-1.096854272	4.608464658	-9.713243846	3.65E-21	2.05E-20	36.93345448
TFCP2	-0.570334491	3.024766438	-9.712978922	3.66E-21	2.05E-20	36.93115479
KLF11	-0.852026588	3.013434144	-9.709922928	3.76E-21	2.11E-20	36.90463057
ORM1	1.86524881	5.535758243	9.709343825	3.78E-21	2.12E-20	36.89960503
DUSP6	-1.306915187	7.697013363	-9.705302299	3.92E-21	2.19E-20	36.86453874
BOD1	-0.672065509	3.497035106	-9.70418295	3.95E-21	2.21E-20	36.85482875
CHD1L	-0.998180572	4.724374383	-9.702650487	4.01E-21	2.24E-20	36.84153656
JAKMIP1	-0.676186605	2.422579467	-9.702428642	4.02E-21	2.25E-20	36.83961247
NLRP1	-1.225829515	4.304329643	-9.701045948	4.06E-21	2.27E-20	36.82762098
PPM1G	-0.582213224	4.829467374	-9.697297461	4.20E-21	2.35E-20	36.79511881
RABEP1	-0.683053175	3.934892901	-9.694989514	4.29E-21	2.39E-20	36.77511213
ZSCAN29	-0.581581267	2.880809195	-9.692961644	4.36E-21	2.43E-20	36.75753643
ZNF787	0.695707275	4.810343649	9.684017514	4.72E-21	2.63E-20	36.68005166
YWHAQ	-1.073063072	5.558836596	-9.677253213	5.01E-21	2.79E-20	36.62148874
KIAA0753	-0.504670648	2.688582739	-9.676293714	5.05E-21	2.81E-20	36.61318436
ZNF232	-0.537669457	2.48069667	-9.671595817	5.26E-21	2.93E-20	36.57253387
EXOSC8	-1.176893579	4.29645103	-9.668747507	5.39E-21	3.00E-20	36.54789529
C1orf123	-0.637763798	5.672196953	-9.666330471	5.51E-21	3.06E-20	36.52699184
TMIGD2	-0.514550014	2.921536779	-9.664894494	5.58E-21	3.10E-20	36.51457493
HLA-DOB	-0.864571108	2.840437343	-9.661476589	5.75E-21	3.19E-20	36.48502611
GLS	-0.962950118	3.967391563	-9.648512138	6.44E-21	3.57E-20	36.37301976
RPS8	-0.853411184	9.142474182	-9.646096517	6.58E-21	3.65E-20	36.35216317
SLC25A5	-0.798571431	7.856818588	-9.645956168	6.58E-21	3.65E-20	36.35095151
KIAA1429	-0.565401084	5.744184687	-9.644581635	6.66E-21	3.69E-20	36.33908571
SQRDL	0.803782826	9.605921309	9.635439569	7.22E-21	4.00E-20	36.26019993
TRAF3IP2	-0.595760073	3.931299479	-9.634697988	7.26E-21	4.02E-20	36.25380352
ASAP1	0.750888451	7.294895998	9.631713845	7.46E-21	4.13E-20	36.22806811
DDX21	-0.973160919	6.580743064	-9.627105483	7.76E-21	4.29E-20	36.18833778
ADCY7	-0.838067604	4.987214796	-9.621246006	8.17E-21	4.51E-20	36.13784289
TLR7	-0.628561244	2.566697696	-9.619738216	8.28E-21	4.57E-20	36.12485323
LUC7L3	-0.736170408	5.407185323	-9.617919455	8.41E-21	4.64E-20	36.10918671
FNDC3B	0.908609838	4.933370238	9.606790858	9.26E-21	5.11E-20	36.01337786
SNAP47	-0.567488883	4.320704821	-9.600300813	9.80E-21	5.40E-20	35.95754407
GIMAP4	-1.561618849	7.531905669	-9.598921953	9.92E-21	5.47E-20	35.94568562
SLPI	1.965677396	7.564523267	9.588220092	1.09E-20	5.99E-20	35.85369357
TRAPPC10	-0.651867823	4.703976392	-9.580566602	1.16E-20	6.40E-20	35.78795497
U2AF1L4	-0.514097089	4.552205493	-9.578426446	1.19E-20	6.52E-20	35.76957985
HNRNPH3	-0.958777777	5.587616	-9.574635063	1.23E-20	6.73E-20	35.73703552
MOSC1	1.447409317	6.529814609	9.56740051	1.30E-20	7.16E-20	35.67496425
CRTC3	-1.114263257	6.07852676	-9.564383242	1.34E-20	7.35E-20	35.64908761
SRM	-0.924862595	4.33042066	-9.563708273	1.35E-20	7.39E-20	35.64329984
PHB2	-0.71290508	6.846630862	-9.558867853	1.41E-20	7.70E-20	35.6018034
WDR6	-0.761628949	5.160597018	-9.557404082	1.42E-20	7.80E-20	35.58925793
UQCR11	0.510097925	6.322067651	9.555190743	1.45E-20	7.94E-20	35.57029107
MPV17	-0.943343456	5.656458563	-9.554497206	1.46E-20	7.99E-20	35.56434863
MAL	-1.603641952	5.592594933	-9.550102953	1.52E-20	8.29E-20	35.52670531
EIF4E3	0.99339646	6.746928521	9.54542306	1.58E-20	8.63E-20	35.48663021
C12orf57	-1.410180108	5.754127382	-9.542861973	1.61E-20	8.81E-20	35.46470559
GNL3L	-0.761438361	6.178743982	-9.540490356	1.65E-20	8.99E-20	35.44440714
TIMP1	1.089571849	8.841578246	9.529514775	1.81E-20	9.88E-20	35.35052049
MYBPC3	0.618434119	4.018572261	9.529116871	1.82E-20	9.91E-20	35.34711838
SURF6	-0.536355808	3.27004009	-9.52901134	1.82E-20	9.91E-20	35.3462161
CRTAP	-0.757158357	4.356157114	-9.526974208	1.85E-20	1.01E-19	35.32880039
EIF3G	-0.588663727	5.755778086	-9.525778783	1.87E-20	1.02E-19	35.31858192
ABCB7	-0.91908107	4.283284512	-9.525699227	1.87E-20	1.02E-19	35.31790192
LYSMD2	-1.624156031	6.094065521	-9.525500169	1.88E-20	1.02E-19	35.31620048
DVL2	-0.544522181	4.324479578	-9.524036629	1.90E-20	1.03E-19	35.30369186
OCIAD1	-0.652124942	6.681116611	-9.522750322	1.92E-20	1.04E-19	35.29269929
CHCHD8	-0.812422451	5.61315187	-9.518733627	1.99E-20	1.08E-19	35.25838085
RABGAP1	-0.636423066	5.96373049	-9.516036197	2.04E-20	1.10E-19	35.23534062
ASCL2	-0.671854252	3.842208851	-9.515904951	2.04E-20	1.11E-19	35.23421972
PPP1CC	-0.895627928	6.96088472	-9.513490697	2.08E-20	1.13E-19	35.21360289
CENPC1	-0.623917233	2.815461482	-9.509986555	2.15E-20	1.16E-19	35.18368625
ASS1	-0.5297515	2.371661319	-9.503351986	2.27E-20	1.23E-19	35.12706763
MZF1	-0.520219797	4.851589831	-9.502496335	2.29E-20	1.24E-19	35.1197679
TMSB10	-0.671753749	10.36168908	-9.501383474	2.31E-20	1.25E-19	35.11027464
EEF1A1	-0.510085282	9.022170002	-9.497877057	2.38E-20	1.29E-19	35.08036898
HYLS1	-0.640758941	3.168898945	-9.496119543	2.42E-20	1.31E-19	35.06538273
CCL5	-1.537431102	8.668072682	-9.491789917	2.51E-20	1.35E-19	35.02847364
COX19	-0.514356391	3.60447203	-9.491730444	2.51E-20	1.35E-19	35.02796674
GALNT14	1.593805419	4.078718623	9.491358211	2.52E-20	1.36E-19	35.02479418
SFT2D1	0.661620678	7.925397908	9.486589818	2.63E-20	1.41E-19	34.98416171
FEM1C	1.166764048	4.771449541	9.483927732	2.69E-20	1.45E-19	34.96148462
TMCC1	-0.788067999	4.192696904	-9.479056156	2.80E-20	1.51E-19	34.91999904
GLUD1	-0.684004134	5.354551779	-9.477679755	2.84E-20	1.52E-19	34.9082809
SURF2	-0.541935133	2.556602712	-9.47246037	2.97E-20	1.59E-19	34.86385747
RPRD1B	-0.692191002	3.755121925	-9.470279154	3.02E-20	1.62E-19	34.84529842
MRPL17	-0.713039335	3.292180358	-9.465187472	3.16E-20	1.69E-19	34.8019887
CCDC92	-0.939465951	5.362455718	-9.459615793	3.31E-20	1.77E-19	34.75461747
RPL10	-0.696587774	8.379219646	-9.451880591	3.54E-20	1.89E-19	34.68888861
AGTRAP	0.930246326	7.75034414	9.448478135	3.65E-20	1.95E-19	34.6599903
ACN9	1.371404014	5.191504073	9.448469429	3.65E-20	1.95E-19	34.65991637
ALDH3A2	-0.533540013	3.667181469	-9.440609022	3.90E-20	2.08E-19	34.5931869
RRM1	-0.674405338	2.857355599	-9.440547639	3.90E-20	2.08E-19	34.59266597
CLEC5A	1.031348672	3.255534708	9.43899161	3.96E-20	2.11E-19	34.57946169
BTG1	-0.799681602	9.519530102	-9.437965514	3.99E-20	2.13E-19	34.57075531
ZCCHC7	-0.630364908	3.778342678	-9.435497048	4.08E-20	2.17E-19	34.54981359
ZNF562	-0.730915717	6.156382525	-9.434066497	4.13E-20	2.20E-19	34.53767923
USP20	-0.603474506	3.319168723	-9.429108434	4.31E-20	2.29E-19	34.49563486
DGKQ	-0.87732157	3.901977439	-9.428088292	4.34E-20	2.31E-19	34.48698624
ABCC1	-0.637163769	4.311211547	-9.425740842	4.43E-20	2.35E-19	34.46708776
BMI1	-0.793784294	4.771397965	-9.422126182	4.57E-20	2.43E-19	34.43645536
NUBP1	-0.937188263	4.393354145	-9.4213112	4.60E-20	2.44E-19	34.4295501
[truncated: 1,649 more rows]
