# Supplementary material for: Construction and validation of a robust prognostic model based on immune features in sepsis
Source: Front Immunol. 2022 Dec 2;13:994295. doi: 10.3389/fimmu.2022.994295 (PMC9756843; doi:10.3389/fimmu.2022.994295)
Supplement: Supplementary Table 3 — The differential expression analysis of IRGs. [file Table_3.csv]

DEIRGs	logFC	AveExpr	t	P.Value	adj.P.Val	B
S100A8	1.874559611	12.79959198	36.98685526	1.11E-175	1.25E-171	390.7566348
S100A12	3.37276785	11.73361965	32.31123524	1.87E-147	1.05E-143	326.1216615
CCR6	-1.303066058	2.624076785	-22.93536422	5.91E-90	3.48E-87	194.3568522
NR1D2	-1.287752149	2.639586367	-20.97417048	3.03E-78	8.09E-76	167.5177597
PRKCQ	-1.899600087	3.270215904	-20.68249712	1.58E-76	3.48E-74	163.5815406
BACH2	-1.753032795	2.807192216	-19.99506962	1.65E-72	3.03E-70	154.3724647
FLT3LG	-1.654737183	3.075124868	-19.97036006	2.30E-72	4.15E-70	154.0433278
IL11RA	-1.288687392	3.188460444	-19.92203718	4.39E-72	7.80E-70	153.4000502
PTGDR	-1.020532869	2.182469106	-19.44191697	2.62E-69	3.72E-67	147.0378669
RASGRP1	-1.767643276	3.8558615	-18.97463626	1.25E-66	1.54E-64	140.8995987
PLCG1	-1.126665804	2.703789971	-18.73904709	2.75E-65	2.93E-63	137.826252
TNFRSF25	-1.4088292	3.461837812	-18.49807505	6.38E-64	5.54E-62	134.6982369
MAPK14	1.891385622	7.658562748	18.31937161	6.49E-63	5.27E-61	132.3890093
CD247	-2.152971632	4.46971024	-18.28041052	1.08E-62	8.67E-61	131.8867621
SH2D1B	-1.763618442	3.038634932	-18.22658464	2.16E-62	1.68E-60	131.1936165
IL2RB	-3.233586714	5.590238053	-18.22641224	2.16E-62	1.68E-60	131.1913978
MMP9	3.015025815	11.14331141	18.07196428	1.59E-61	1.17E-59	129.2072095
IL1R2	3.633219273	10.69389036	17.95960165	6.76E-61	4.67E-59	127.7681521
CCR3	-3.119972284	4.004039424	-17.82402846	3.85E-60	2.54E-58	126.0369287
TXK	-1.987710438	3.736154854	-17.75458156	9.37E-60	6.07E-58	125.1523067
CD3E	-1.559280662	2.817368584	-17.61871451	5.31E-59	3.23E-57	123.4259782
ZAP70	-1.135517888	3.186000884	-17.52610175	1.73E-58	1.00E-56	122.2525923
CD28	-0.900935864	2.527527768	-17.41871227	6.76E-58	3.73E-56	120.8954433
LCK	-2.666552	4.088066334	-17.22316816	8.03E-57	4.05E-55	118.4339274
RNASE2	2.798104024	8.415473303	17.0214908	1.02E-55	4.69E-54	115.9086182
NFATC2	-2.332488799	5.696461141	-16.57137876	2.80E-53	1.08E-51	110.3234824
RFX5	-1.132965259	3.119629935	-16.26291215	1.26E-51	4.32E-50	106.5382562
RORA	-2.163928365	3.596811307	-16.11458526	7.75E-51	2.49E-49	104.7308447
PGRMC2	-0.833106975	3.346045333	-16.02417296	2.34E-50	7.31E-49	103.6332854
NFATC3	-1.608407366	5.350245918	-15.94994232	5.77E-50	1.77E-48	102.7345392
TGFBR3	-2.171319946	3.833223616	-15.92352482	7.95E-50	2.42E-48	102.4152107
PGLYRP1	2.765731468	6.621884482	15.84355916	2.10E-49	6.27E-48	101.450283
CD74	-2.182492239	6.816032503	-15.78289173	4.38E-49	1.26E-47	100.7199174
HLA-DOA	-1.156315954	3.259994264	-15.62570172	2.92E-48	7.95E-47	98.83441284
CXCR3	-0.927401376	3.03683772	-15.61652032	3.26E-48	8.86E-47	98.72459103
VEGFB	-1.223730612	4.026752544	-15.59407534	4.27E-48	1.14E-46	98.45626407
MAP3K14	-0.820445195	2.745665328	-15.46517892	2.00E-47	5.13E-46	96.9193316
MALT1	-0.981702917	3.175014047	-15.41660047	3.58E-47	9.05E-46	96.34187817
PPP3CC	-1.636385115	3.475537267	-15.34479825	8.43E-47	2.08E-45	95.49017003
LTBP3	-0.630342075	2.546314209	-15.28443881	1.73E-46	4.20E-45	94.77587384
HLA-DMB	-1.866939408	4.358075301	-15.17598737	6.27E-46	1.48E-44	93.4963437
LANCL1	-1.274341831	4.229545521	-15.09618765	1.61E-45	3.72E-44	92.55807283
HLA-DPA1	-2.357813462	8.576615538	-14.98449143	6.01E-45	1.34E-43	91.24940632
IL23A	-2.092484144	6.186372078	-14.96734089	7.35E-45	1.62E-43	91.04894832
S100P	2.019918752	11.17621896	14.88240296	1.99E-44	4.29E-43	90.058091
FCER1G	1.243536758	11.24810331	14.81469607	4.40E-44	9.12E-43	89.27053551
ELAVL1	-0.732242109	3.784365458	-14.78512156	6.22E-44	1.28E-42	88.92717142
ITK	-2.661324199	4.552993177	-14.72305805	1.28E-43	2.59E-42	88.20788193
RETN	4.075602808	7.849552189	14.65079901	2.97E-43	5.84E-42	87.37262144
GMFG	1.190033825	9.807093346	14.64916963	3.03E-43	5.95E-42	87.35381433
CD3D	-2.478701363	5.00723663	-14.58737887	6.21E-43	1.20E-41	86.64148815
IL10RA	-1.332517366	6.295819056	-14.534637	1.14E-42	2.19E-41	86.03486069
HLA-DPB1	-1.943699321	5.692123458	-14.51771105	1.39E-42	2.64E-41	85.84045255
CCR5	-1.262992167	2.999008195	-14.49426921	1.82E-42	3.42E-41	85.57142256
SH2D1A	-1.046050956	2.51472209	-14.48275696	2.08E-42	3.90E-41	85.43939541
APOBEC3F	-0.837990954	3.355389074	-14.40655783	5.01E-42	9.15E-41	84.56706391
NCR3	-0.792549284	2.590128401	-14.4061053	5.03E-42	9.18E-41	84.56189141
CKLF	1.269514119	8.586447792	14.38743567	6.24E-42	1.13E-40	84.34857697
CARD11	-0.932660709	3.116111219	-14.36859353	7.75E-42	1.40E-40	84.13345695
HLA-DQA1	-1.936693402	4.51332936	-14.35243878	9.32E-42	1.66E-40	83.94915111
CD244	-1.144798983	3.078664531	-14.35211262	9.36E-42	1.67E-40	83.94543136
IL7R	-2.769391826	6.296239214	-14.26429415	2.56E-41	4.48E-40	82.94569335
IL18RAP	2.00855169	7.132640496	14.150735	9.36E-41	1.58E-39	81.65834304
CBLB	-1.491199215	3.426931698	-14.14042461	1.05E-40	1.77E-39	81.54176557
FURIN	1.227821324	6.660042625	14.09393954	1.78E-40	2.95E-39	81.01680296
IL1R1	2.019290359	6.940254774	13.94137586	1.00E-39	1.60E-38	79.30123003
CD3G	-2.427876173	4.733795429	-13.83161524	3.45E-39	5.30E-38	78.0740193
ADM	1.573996936	7.646861227	13.8138163	4.22E-39	6.39E-38	77.87557381
PTGDS	-1.952009663	3.142220259	-13.77047173	6.86E-39	1.02E-37	77.3929709
TRBC1	-2.857159504	7.188947617	-13.75344108	8.30E-39	1.23E-37	77.20360594
CD4	-0.84993758	2.915604989	-13.7197762	1.21E-38	1.78E-37	76.82971037
SOCS3	1.790823474	4.616629775	13.70185826	1.48E-38	2.15E-37	76.63093789
CXCR5	-1.40393239	3.076592546	-13.63704059	3.04E-38	4.38E-37	75.91323222
IL32	-2.124356956	4.562497136	-13.5471115	8.26E-38	1.16E-36	74.92099413
CD81	-1.743474112	5.406754303	-13.51120293	1.23E-37	1.70E-36	74.52594438
HLA-DRB1	-2.261959391	8.314825652	-13.49640036	1.45E-37	2.00E-36	74.36328515
IL27RA	-1.202754233	3.933699885	-13.45871773	2.20E-37	2.99E-36	73.94971351
FASLG	-0.698822574	2.357086874	-13.43869837	2.74E-37	3.70E-36	73.73029539
NR2C1	-0.789315695	2.734667714	-13.37510405	5.52E-37	7.28E-36	73.03465456
KLRK1	-2.217006017	4.012985262	-13.34235684	7.92E-37	1.03E-35	72.67725877
CDK4	-0.918549689	3.70753596	-13.26466526	1.86E-36	2.35E-35	71.83158493
KLRD1	-1.676848897	3.609501629	-13.21760901	3.10E-36	3.89E-35	71.32091367
JAK1	-1.037772909	7.599603647	-13.13575402	7.58E-36	9.26E-35	70.43537482
LTB4R	1.435595185	6.781033486	13.12690279	8.34E-36	1.02E-34	70.33983136
BLNK	-1.744967288	3.466400943	-13.08258565	1.35E-35	1.63E-34	69.86208174
HSPA8	-1.581691302	7.160654612	-12.99700198	3.41E-35	4.04E-34	68.9424375
FYN	-1.685301261	5.972093845	-12.95525014	5.35E-35	6.29E-34	68.495218
ICAM2	-1.262268336	5.275447759	-12.90348942	9.34E-35	1.09E-33	67.94209654
TRBV9	-1.527889032	4.073372428	-12.82600161	2.15E-34	2.46E-33	67.11677072
PRF1	-2.251851863	5.544412105	-12.71905295	6.72E-34	7.56E-33	65.9830502
HLA-DMA	-2.157906508	5.955934229	-12.6901802	9.14E-34	1.02E-32	65.67806108
LTB	-1.397623115	8.338890592	-12.46804598	9.58E-33	1.02E-31	63.3471278
GNLY	-2.404048922	5.85432234	-12.37983866	2.42E-32	2.53E-31	62.42923539
SLC11A1	1.3280448	5.901679106	12.33967275	3.68E-32	3.82E-31	62.01273112
SORT1	1.90740389	5.465229807	12.2898724	6.18E-32	6.35E-31	61.49760197
CX3CR1	-2.570370123	8.022875724	-12.23353352	1.11E-31	1.11E-30	60.91655517
NFATC1	-0.836993884	4.102376728	-11.96234002	1.82E-30	1.71E-29	58.14540056
CD8A	-1.87752803	4.206112914	-11.64745846	4.41E-29	3.84E-28	54.98240102
IL18R1	2.303058034	5.568318384	11.60263993	6.91E-29	5.96E-28	54.53705168
ERAP1	-0.557667396	3.765809631	-11.55951146	1.06E-28	9.06E-28	54.10965128
PPIA	-0.740780581	6.924199059	-11.49659305	1.99E-28	1.67E-27	53.48817487
CD8B	-1.293691512	2.880133773	-11.38358559	6.11E-28	4.95E-27	52.37806266
LCN2	3.690423447	9.245858778	11.31756744	1.17E-27	9.31E-27	51.73320509
PTGER4	-2.124842275	5.857782284	-11.25844968	2.09E-27	1.64E-26	51.15805685
CSF1R	-0.774481637	3.158049535	-11.25637575	2.13E-27	1.67E-26	51.13791965
IL4R	1.182748726	4.742110369	11.24119525	2.48E-27	1.93E-26	50.9906036
PLSCR1	1.577022085	7.491306893	11.22504562	2.90E-27	2.25E-26	50.83404169
PIK3R1	-0.786259555	4.651188597	-11.18204409	4.41E-27	3.39E-26	50.41796519
IL10RB	0.798932702	8.551128575	11.14616878	6.26E-27	4.77E-26	50.0717334
AQP9	1.142209252	7.870276062	11.13632143	6.89E-27	5.23E-26	49.97683915
PDIA3	-0.666038737	5.039315054	-11.08386857	1.15E-26	8.63E-26	49.47241163
ADRB2	-1.179932355	5.522468931	-11.04131139	1.73E-26	1.28E-25	49.06443391
CCR7	-2.354840429	6.472639314	-10.9900109	2.84E-26	2.09E-25	48.57417432
ACO1	-0.538390543	2.470247122	-10.93760278	4.70E-26	3.40E-25	48.07507061
CDC42	0.684222047	5.76372916	10.91647732	5.76E-26	4.13E-25	47.87438368
OSM	0.921647577	3.896472552	10.86314904	9.59E-26	6.80E-25	47.36905786
FAM3C	-0.777920174	2.450686494	-10.72783381	3.47E-25	2.39E-24	46.09512182
HLA-DRA	-1.511843114	9.942374222	-10.72722737	3.49E-25	2.40E-24	46.08943926
AKT3	-0.522182218	2.889445316	-10.67458108	5.74E-25	3.91E-24	45.59704695
CD79A	-0.81947279	3.043938152	-10.63135013	8.62E-25	5.81E-24	45.19407569
CD1C	-0.624278182	2.627299598	-10.54686394	1.90E-24	1.26E-23	44.41010884
HDAC1	-0.506906338	4.763825587	-10.54078694	2.02E-24	1.33E-23	44.35390111
FCGR3A	-1.485746029	8.587499487	-10.41268347	6.63E-24	4.28E-23	43.17476131
BPI	2.884141159	5.677575527	10.2593071	2.72E-23	1.71E-22	41.77747073
ACVR1B	0.882431486	5.199439936	10.15924048	6.78E-23	4.17E-22	40.87442862
C3AR1	1.624001556	8.576165557	10.05293014	1.78E-22	1.07E-21	39.92253461
VAV2	-0.633309213	3.134923266	-9.963977384	3.95E-22	2.35E-21	39.13203499
PRKCA	-1.209410844	4.795815661	-9.913780204	6.19E-22	3.63E-21	38.68836352
PPBP	1.605544721	10.59453568	9.905597492	6.66E-22	3.90E-21	38.61620595
PSME1	-0.788061594	8.560207062	-9.896531374	7.22E-22	4.22E-21	38.53631265
CXCR6	-0.871209516	3.041264515	-9.879303642	8.41E-22	4.90E-21	38.38465455
SEMA4A	1.093929974	6.552259672	9.857523598	1.02E-21	5.92E-21	38.19321799
HCST	-0.776275506	8.280722013	-9.824184174	1.37E-21	7.89E-21	37.90082153
ISG20L2	-0.73785858	5.928358801	-9.772869405	2.16E-21	1.23E-20	37.45229694
CREB1	-0.664533397	5.422508769	-9.756237344	2.50E-21	1.42E-20	37.30731847
ACVR2A	-0.578421556	2.610645511	-9.741206493	2.86E-21	1.61E-20	37.17646479
APOBEC3G	-1.008377102	6.239352988	-9.719364273	3.46E-21	1.94E-20	36.98659714
ORM1	1.86524881	5.535758243	9.709343825	3.78E-21	2.12E-20	36.89960503
RABEP1	-0.683053175	3.934892901	-9.694989514	4.29E-21	2.39E-20	36.77511213
HLA-DOB	-0.864571108	2.840437343	-9.661476589	5.75E-21	3.19E-20	36.48502611
TLR7	-0.628561244	2.566697696	-9.619738216	8.28E-21	4.57E-20	36.12485323
SLPI	1.965677396	7.564523267	9.588220092	1.09E-20	5.99E-20	35.85369357
TMSB10	-0.671753749	10.36168908	-9.501383474	2.31E-20	1.25E-19	35.11027464
CCL5	-1.537431102	8.668072682	-9.491789917	2.51E-20	1.35E-19	35.02847364
PSME2	-1.19463395	7.822533708	-9.377397921	6.70E-20	3.52E-19	34.0581852
HSP90AB1	-1.22264392	6.776973228	-9.369118989	7.20E-20	3.77E-19	33.988328
ERAP2	-1.652722383	4.593668208	-9.306528714	1.23E-19	6.37E-19	33.46179904
GZMB	-2.192992907	5.757200389	-9.251278692	1.96E-19	1.00E-18	32.99938048
IL1RN	1.285775516	7.088975341	9.244310124	2.08E-19	1.06E-18	32.94121434
PSMC4	-0.534682031	5.452681573	-9.068845588	9.05E-19	4.45E-18	31.48833219
SBDS	-1.057843353	4.378063632	-9.056831773	1.00E-18	4.91E-18	31.38968271
IL16	-0.590200488	4.892163801	-9.030634863	1.24E-18	6.07E-18	31.17494052
CD86	-0.809217965	3.707992674	-8.96209635	2.19E-18	1.06E-17	30.61551638
LTF	2.628661112	6.293944719	8.865712333	4.84E-18	2.30E-17	29.83471731
BCL3	0.527131342	4.61548575	8.785124035	9.33E-18	4.36E-17	29.18720466
KLRC1	-1.114547314	3.011863206	-8.741271768	1.33E-17	6.17E-17	28.83690731
CYLD	-0.570792097	5.171301773	-8.72927417	1.47E-17	6.77E-17	28.74132119
RNASE3	2.027504583	5.92605545	8.655293891	2.66E-17	1.21E-16	28.15431312
CD320	-0.56522799	2.959606119	-8.641322436	2.97E-17	1.35E-16	28.04391917
SOS2	0.829356268	6.290015873	8.633997221	3.15E-17	1.43E-16	27.98609889
RASGRP3	-0.651274359	2.450643558	-8.631846567	3.21E-17	1.45E-16	27.96913082
CD19	-0.860009338	2.930719528	-8.627200016	3.33E-17	1.51E-16	27.93248277
APOBEC3C	-0.679872297	5.264795842	-8.592783477	4.38E-17	1.97E-16	27.66154466
ARRB1	-0.749562137	3.063167834	-8.59004674	4.48E-17	2.01E-16	27.64003881
AHNAK	-0.90752779	5.16344296	-8.567914391	5.34E-17	2.39E-16	27.46632761
TNFSF13B	1.125192033	9.014028785	8.523863924	7.58E-17	3.37E-16	27.12169725
THBS1	1.392590957	4.374380617	8.462979728	1.23E-16	5.36E-16	26.64780792
CYSLTR1	-0.855254722	3.942579801	-8.370617836	2.53E-16	1.09E-15	25.93434179
ANXA6	-1.034093753	5.710807138	-8.344910157	3.09E-16	1.32E-15	25.73692658
CD40	-0.782511979	3.013774214	-8.332109244	3.42E-16	1.46E-15	25.63881567
TNFRSF10B	-1.089722502	6.205259661	-8.3131175	3.96E-16	1.68E-15	25.49348927
TLR2	1.004570767	7.955719785	8.301584733	4.33E-16	1.84E-15	25.40537573
PSMC5	-0.64527697	6.803122435	-8.269967291	5.53E-16	2.33E-15	25.16433803
JAK2	1.095874859	5.177354879	8.254555787	6.23E-16	2.61E-15	25.0471284
AKT1	-0.655404149	3.785549724	-8.207025554	8.98E-16	3.73E-15	24.6868072
ITGAL	-0.630366036	5.296229086	-8.195812633	9.79E-16	4.06E-15	24.60205958
CAMP	1.840977682	7.615980152	8.163768858	1.25E-15	5.15E-15	24.36041193
SLC40A1	1.018023482	7.12879927	8.145627413	1.44E-15	5.89E-15	24.22395942
TAPBPL	-0.693601065	4.833494141	-8.103805616	1.98E-15	8.04E-15	23.91037336
MIF	-0.724460118	8.166097752	-7.991848351	4.61E-15	1.84E-14	23.07765463
IFNAR1	0.817745324	6.561112324	7.949664903	6.32E-15	2.51E-14	22.76646186
FGR	0.574461054	6.677411698	7.933763564	7.12E-15	2.82E-14	22.64952054
TRAF3	-0.518723359	3.710327224	-7.932632358	7.18E-15	2.84E-14	22.64120907
IFNGR2	0.500809007	8.748656737	7.899961303	9.16E-15	3.60E-14	22.40159757
PNOC	-0.61624866	2.899270104	-7.889200043	9.93E-15	3.89E-14	22.32285904
ORM2	1.465432809	4.429695727	7.866448556	1.18E-14	4.59E-14	22.15669236
CXCR4	-0.953139625	8.560880518	-7.765352451	2.48E-14	9.49E-14	21.42331227
TNFRSF10A	-0.607792144	3.615891155	-7.736962208	3.05E-14	1.16E-13	21.21882796
TNFSF12	-0.509881609	3.333854012	-7.736580761	3.06E-14	1.16E-13	21.21608493
NFKBIZ	0.771662942	8.416083782	7.616096091	7.35E-14	2.72E-13	20.35550597
LIMS1	0.675908335	8.511288883	7.606817686	7.86E-14	2.91E-13	20.28971771
CD22	-0.638926982	4.50753042	-7.545433067	1.22E-13	4.48E-13	19.85622208
FPR1	0.627429683	9.341319296	7.484926844	1.88E-13	6.82E-13	19.43191272
TAP2	-1.122729848	5.129080377	-7.479168964	1.96E-13	7.10E-13	19.39168937
PROK2	1.180119983	9.159016719	7.471435505	2.07E-13	7.48E-13	19.33770739
TLR8	0.937853965	7.780422121	7.429962795	2.78E-13	9.97E-13	19.04904417
KL	0.917831292	2.902788049	7.35567145	4.69E-13	1.66E-12	18.53545574
PPARG	0.507496177	2.485879505	7.352360464	4.80E-13	1.70E-12	18.51267122
CANX	-0.535603615	6.027013186	-7.081102158	3.12E-12	1.05E-11	16.67660149
CXCL16	0.709345777	6.129643958	7.055498763	3.71E-12	1.24E-11	16.50643797
PLXNC1	0.834874983	7.938918687	7.046596163	3.94E-12	1.32E-11	16.44739765
LCP2	-0.600171126	8.786790426	-6.999368615	5.43E-12	1.80E-11	16.13529574
IFNGR1	0.844826487	8.646539121	6.954764165	7.32E-12	2.40E-11	15.84223432
CMTM5	1.25792852	5.787129553	6.948742252	7.62E-12	2.49E-11	15.80279615
IDO1	-1.315074862	2.934826206	-6.895582369	1.09E-11	3.52E-11	15.45596095
TLR4	0.835819385	6.710220527	6.884449716	1.17E-11	3.77E-11	15.38362677
CTSS	-0.592225431	10.104685	-6.884394713	1.17E-11	3.77E-11	15.38326965
NAMPT	0.678141331	7.814388699	6.871512831	1.27E-11	4.10E-11	15.29970008
S1PR1	-1.3514797	4.751455626	-6.802732667	2.00E-11	6.37E-11	14.85585422
TGFA	1.039754798	5.066320213	6.789099668	2.19E-11	6.95E-11	14.76835117
NFKBIA	0.714961449	8.958942531	6.714211502	3.57E-11	1.12E-10	14.29047677
APOBEC3A	0.693622698	8.461599375	6.713101329	3.60E-11	1.12E-10	14.28342816
KLRC3	-0.592946216	2.443373605	-6.695420377	4.04E-11	1.26E-10	14.17131039
CD1D	-0.978996167	6.152133133	-6.686217461	4.28E-11	1.33E-10	14.11305784
KRAS	0.516231565	5.612117074	6.646453474	5.54E-11	1.71E-10	13.86218422
ILK	0.529666343	7.027167597	6.645160814	5.58E-11	1.72E-10	13.85405123
HGF	0.956304151	3.095391672	6.639082722	5.81E-11	1.78E-10	13.81582886
CD72	-0.6059562	2.379868159	-6.610762209	6.96E-11	2.13E-10	13.63814725
HLA-DQB1	-1.088750356	3.663041909	-6.595036289	7.70E-11	2.35E-10	13.53977763
FGF13	0.844708919	3.115164098	6.569167914	9.08E-11	2.75E-10	13.37842173
ZYX	0.649431489	6.763480266	6.564022513	9.39E-11	2.84E-10	13.3463948
EED	-0.588975372	4.099127402	-6.563524404	9.42E-11	2.85E-10	13.34329557
IRF1	-0.822573715	7.365299218	-6.543664659	1.07E-10	3.23E-10	13.21990078
HCK	0.591583976	9.495690477	6.509030471	1.33E-10	4.00E-10	13.00551205
HLA-F	-0.586311248	6.823350074	-6.496485926	1.44E-10	4.32E-10	12.92811267
PSMC6	1.056586344	5.589504547	6.485883086	1.54E-10	4.61E-10	12.86279833
IL17RA	0.57225286	8.890934625	6.476539751	1.63E-10	4.88E-10	12.80532226
PLXNB2	-0.589007191	3.559798279	-6.394794436	2.72E-10	8.02E-10	12.30564744
S100A10	-0.702159966	8.595902605	-6.339545556	3.84E-10	1.12E-09	11.97118043
IGHM	-1.567032245	6.137627656	-6.310441674	4.59E-10	1.33E-09	11.79604634
CSF2RA	0.645541534	6.779049245	6.291959736	5.15E-10	1.49E-09	11.68520913
CRLF3	-0.607289087	6.086755561	-6.264615708	6.09E-10	1.75E-09	11.52176581
CETP	0.596959946	2.961694671	6.251213978	6.60E-10	1.89E-09	11.4418954
NEDD4	0.619807144	2.681099428	6.204410256	8.78E-10	2.50E-09	11.16417664
NFKBIE	-0.5599329	4.730178366	-6.151081133	1.21E-09	3.41E-09	10.85005006
MARCO	1.012813201	4.470437119	6.078982145	1.87E-09	5.16E-09	10.429288
IFIH1	-1.436682125	4.990356181	-5.920311434	4.76E-09	1.28E-08	9.519264372
PDGFC	0.759305159	3.353329243	5.902508954	5.28E-09	1.42E-08	9.418536433
PAK1	-0.618504942	7.012479032	-5.815672354	8.71E-09	2.31E-08	8.931198481
ELANE	1.663864269	4.845530137	5.803777081	9.33E-09	2.46E-08	8.864957408
INHBA	0.657805887	3.294355055	5.722894831	1.48E-08	3.83E-08	8.41785926
STAT1	-0.975442132	6.610075646	-5.649844698	2.23E-08	5.69E-08	8.019026799
OPRL1	0.55431553	5.689348881	5.635293496	2.42E-08	6.16E-08	7.940146383
NEO1	0.885777498	4.209971322	5.63108669	2.48E-08	6.29E-08	7.917376781
DEFA4	2.003367774	7.130627914	5.563549047	3.60E-08	9.01E-08	7.553977723
TLR1	0.605271832	8.297223378	5.48670803	5.49E-08	1.36E-07	7.145459011
CHIT1	1.210525881	3.357177761	5.438668357	7.13E-08	1.74E-07	6.892737942
MPO	1.24098861	4.545193548	5.289548111	1.58E-07	3.76E-07	6.121436188
PTX3	0.849793377	3.341656155	5.250732309	1.94E-07	4.57E-07	5.923945667
FLT3	0.698490272	3.484374928	5.142297445	3.41E-07	7.87E-07	5.379444376
CCRL2	0.700804944	3.667228384	5.015403735	6.52E-07	1.47E-06	4.755771722
PF4V1	0.911640666	5.570977488	4.985018477	7.59E-07	1.71E-06	4.608601338
ISG20	-0.66574968	8.267718761	-4.97352532	8.04E-07	1.80E-06	4.55315355
TGFBR1	0.517949344	5.316377619	4.932400393	9.87E-07	2.19E-06	4.355735745
TNFRSF9	-0.528419193	3.317963328	-4.781095292	2.07E-06	4.46E-06	3.642704065
PF4	0.682898619	8.830113781	4.773532842	2.15E-06	4.62E-06	3.607615817
ARG2	0.610605313	2.681663461	4.757905106	2.32E-06	4.97E-06	3.535272549
MX1	-1.410982461	6.355870718	-4.679225153	3.38E-06	7.12E-06	3.174459277
INHBB	0.583917327	3.028150671	4.549625627	6.20E-06	1.28E-05	2.592569677
CYBB	0.50754769	7.33397716	4.52343688	7.00E-06	1.44E-05	2.476868855
IL1RAP	0.737244928	5.171035913	4.508379619	7.50E-06	1.54E-05	2.410633854
HSPA1B	0.734605685	6.189931519	4.456017	9.53E-06	1.93E-05	2.181932477
FCGR2B	-0.614814066	4.181604532	-4.434617834	1.05E-05	2.12E-05	2.089200342
DCK	-0.567084902	4.31079505	-4.350723179	1.53E-05	3.04E-05	1.729750164
OLR1	0.939956713	3.032265013	4.089495005	4.76E-05	8.96E-05	0.652545383
TFRC	0.750563432	5.659428297	3.846105835	0.000129504	0.000232006	-0.293479599
CTSG	1.115311386	4.642811734	3.761528067	0.000181135	0.000319244	-0.609133737
HLA-DRB5	-0.96121383	3.89482547	-3.72888046	0.000205828	0.000360215	-0.729166207
BST2	-0.507104715	8.186690077	-3.693173385	0.000236447	0.000411167	-0.859289751
CCR1	0.534004326	6.913151259	3.481069366	0.000526339	0.00087846	-1.60724992
AZU1	0.592884229	3.464795796	3.40668447	0.000690229	0.001132756	-1.85939944
HLA-DRB4	-1.230873154	4.707764448	-3.31038529	0.000973199	0.001567753	-2.177971461
ISG15	-0.827998702	5.288069777	-3.075039273	0.002175957	0.003343311	-2.919070523
OAS1	-0.642634722	5.057085312	-2.946383637	0.003308028	0.004965588	-3.301645724
DDX58	-0.537294408	4.79003094	-2.836094448	0.004681639	0.006872784	-3.616865979
PI3	-0.870503419	7.324344597	-2.657314112	0.008032922	0.011422878	-4.102784148
IGHA1	-0.51542728	4.98701327	-2.473998848	0.013566469	0.018638715	-4.568739891
OASL	-0.574022677	4.885346534	-2.164146821	0.030746879	0.040290998	-5.281683774
