# Supplementary material for: Construction and validation of a robust prognostic model based on immune features in sepsis
Source: Front Immunol. 2022 Dec 2;13:994295. doi: 10.3389/fimmu.2022.994295 (PMC9756843; doi:10.3389/fimmu.2022.994295)
Supplement: Supplementary Table 4 — The differential expression analysis of TFs. [file Table_4.csv]

DETFs	logFC	AveExpr	t	P.Value	adj.P.Val	B
GATA3	-1.511689623	3.270766205	-25.51756923	1.12E-105	2.09E-102	230.3931025
GATA2	-1.585100268	2.746006505	-23.3547011	1.73E-92	1.49E-89	200.1653762
IKZF2	-1.466928169	2.315175591	-21.83755554	2.28E-83	9.84E-81	179.2594234
LEF1	-2.178277295	2.997251742	-21.78533866	4.68E-83	1.87E-80	178.5457352
KLF12	-1.048981845	2.968670923	-21.53607478	1.42E-81	5.32E-79	175.1449392
ZNF549	-1.04243607	2.485700727	-21.44735779	4.80E-81	1.68E-78	173.9370336
KDM2B	-0.826572703	2.966521607	-20.53755884	1.12E-75	2.37E-73	161.6317408
BACH2	-1.753032795	2.807192216	-19.99506962	1.65E-72	3.03E-70	154.3724647
PATZ1	-0.894307694	2.837883888	-19.88952428	6.78E-72	1.19E-69	152.9675315
TAF3	-0.800048655	2.980991584	-19.59959638	3.23E-70	5.10E-68	149.1213408
NPAT	-1.190701743	4.141508254	-19.54870252	6.36E-70	9.63E-68	148.448211
PARP1	-1.427136656	3.542585053	-19.17150882	9.38E-68	1.22E-65	143.4790212
EOMES	-2.074335334	3.27105274	-18.87738238	4.49E-66	5.24E-64	139.6290984
SMAD3	-1.568315946	3.498770169	-18.72202897	3.43E-65	3.56E-63	137.6048201
BCOR	-0.816042506	2.500117595	-18.64900653	8.92E-65	8.61E-63	136.6555811
TSHZ1	-1.95413091	4.009275693	-18.62676895	1.19E-64	1.13E-62	136.3667987
ZNF33B	-0.901626271	2.422714558	-18.60162161	1.65E-64	1.54E-62	136.0403933
BCL11B	-3.270283719	4.028838267	-18.56110063	2.81E-64	2.48E-62	135.5148104
SRPK1	1.570093784	7.06759101	18.48643685	7.42E-64	6.39E-62	134.5475714
ZNF529	-1.611481286	2.947453365	-17.99354943	4.37E-61	3.04E-59	128.2025296
TCF7	-1.870641324	3.904605164	-17.72994558	1.28E-59	8.22E-58	124.8388514
DNMT1	-1.629841542	5.567447177	-17.68984959	2.14E-59	1.36E-57	124.3290973
ZNF573	-1.999741163	3.508200106	-17.53880476	1.47E-58	8.62E-57	122.4133746
ZFP64	-1.208267346	3.196091797	-17.49630446	2.52E-58	1.45E-56	121.8756511
SSRP1	-1.123549314	3.913285092	-17.43583683	5.44E-58	3.02E-56	121.1116065
MORC2	-1.587192606	3.404612179	-17.26007294	5.04E-57	2.59E-55	118.8975161
MGA	-1.348631781	3.716953695	-17.04909698	7.19E-56	3.36E-54	116.2534723
RUVBL1	-1.094638894	3.007841486	-16.97867251	1.74E-55	7.83E-54	115.3742543
MAFG	0.987175196	5.448209744	16.89851481	4.75E-55	2.09E-53	114.3756077
ETS1	-1.830328738	5.271514696	-16.66679444	8.55E-54	3.42E-52	111.5014123
NFATC2	-2.332488799	5.696461141	-16.57137876	2.80E-53	1.08E-51	110.3234824
MTA1	-1.030394391	2.714374263	-16.55288077	3.52E-53	1.35E-51	110.0955022
EP400	-0.597327738	3.090895395	-16.42860226	1.64E-52	6.01E-51	108.5670715
ZBTB4	-0.934855478	4.549394756	-16.32374818	5.95E-52	2.10E-50	107.2819767
RFX5	-1.132965259	3.119629935	-16.26291215	1.26E-51	4.32E-50	106.5382562
MRE11A	-0.854804014	3.492964056	-16.25211453	1.44E-51	4.89E-50	106.4064012
ZBTB40	-0.590937804	3.494946857	-16.23083483	1.86E-51	6.31E-50	106.1466736
RORA	-2.163928365	3.596811307	-16.11458526	7.75E-51	2.49E-49	104.7308447
TAF15	-1.215187383	5.264860732	-15.97941518	4.03E-50	1.25E-48	103.0911236
NFATC3	-1.608407366	5.350245918	-15.94994232	5.77E-50	1.77E-48	102.7345392
ZNF512	-1.067893164	5.259885148	-15.8791265	1.36E-49	4.11E-48	101.8791537
CD74	-2.182492239	6.816032503	-15.78289173	4.38E-49	1.26E-47	100.7199174
DBP	-0.741368043	2.628616496	-15.74967197	6.54E-49	1.87E-47	100.3206136
AUTS2	-1.755815422	2.847088768	-15.68222534	1.48E-48	4.12E-47	99.5112668
NFE2	1.224188151	9.430096326	15.66859002	1.74E-48	4.85E-47	99.34786895
ZNF146	-1.420094049	3.678351479	-15.59909056	4.02E-48	1.08E-46	98.51620251
HMGN3	-1.292553549	4.122100607	-15.59776161	4.08E-48	1.09E-46	98.50031879
TBX21	-2.151738625	4.837554054	-15.5898197	4.49E-48	1.19E-46	98.40541164
RUNX3	-1.711694244	4.551072685	-15.54138588	8.03E-48	2.11E-46	97.82717904
HMG20A	-1.123586202	2.910751528	-15.50856992	1.19E-47	3.11E-46	97.43595075
ID3	-1.231378879	3.267949901	-15.48554262	1.57E-47	4.05E-46	97.16168742
CD59	2.01551121	7.160657517	15.40595649	4.06E-47	1.02E-45	96.21548425
MYBL1	-2.388991917	3.195373916	-15.36660442	6.50E-47	1.61E-45	95.74860307
BCL11A	-1.080829579	3.358951363	-15.30278616	1.39E-46	3.40E-45	94.99283421
NONO	-0.866486425	6.861937777	-15.23318102	3.18E-46	7.61E-45	94.1704996
ZNF789	-0.923542648	2.577997217	-15.17033069	6.70E-46	1.58E-44	93.42974322
ZNF600	-0.788343071	4.442208221	-15.02700955	3.64E-45	8.23E-44	91.74692015
TGIF2	-1.073503541	3.757625312	-15.01169469	4.36E-45	9.82E-44	91.56762652
GTF3C2	-0.849877548	4.577474449	-14.94699906	9.34E-45	2.04E-43	90.81135755
HOXB2	-1.217302792	2.766145684	-14.88077758	2.03E-44	4.35E-43	90.03916089
ATM	-1.054075936	3.705592352	-14.87673756	2.13E-44	4.53E-43	89.99211379
ZNF202	-0.66759301	2.369175538	-14.86419532	2.47E-44	5.21E-43	89.84610214
CTCF	-1.320458126	5.168923409	-14.73959773	1.06E-43	2.14E-42	88.3994003
TRRAP	-1.061763155	3.121664813	-14.6890194	1.91E-43	3.81E-42	87.81412588
SET	-1.153688668	7.575152432	-14.65093531	2.97E-43	5.84E-42	87.37419478
L3MBTL2	-0.90561893	3.445669131	-14.57906273	6.83E-43	1.32E-41	86.54575273
LMNB1	1.571970518	6.157389581	14.56509548	8.03E-43	1.55E-41	86.38503286
ZNF263	-0.69021999	3.129018841	-14.53161511	1.18E-42	2.26E-41	86.00014217
PTBP1	-0.907167736	6.997314074	-14.47562706	2.26E-42	4.23E-41	85.35765759
TCOF1	-0.688259477	3.617038156	-14.46446953	2.57E-42	4.78E-41	85.22979391
ZNF561	-0.887265626	2.828852351	-14.44869653	3.08E-42	5.73E-41	85.04913623
SUPT16H	-1.109999363	5.628239468	-14.33811422	1.10E-41	1.95E-40	83.78582812
UBTF	-0.521944995	3.188918163	-14.29620069	1.78E-41	3.13E-40	83.30850106
BRD1	-0.873633967	4.888702796	-14.25276071	2.92E-41	5.07E-40	82.81466581
SMARCC1	-0.709658486	4.273088148	-14.22777837	3.89E-41	6.70E-40	82.53106635
STAT4	-2.046517052	4.749857049	-14.12340787	1.28E-40	2.14E-39	81.34947249
U2AF2	-0.893179505	5.408577236	-14.11512242	1.40E-40	2.34E-39	81.25589534
ZNF566	-0.854618382	2.83872902	-14.10100158	1.65E-40	2.73E-39	81.09648857
TBP	-0.735788042	2.935773826	-14.09841014	1.70E-40	2.81E-39	81.06724488
METTL3	-0.758328783	3.584191257	-14.07904782	2.11E-40	3.49E-39	80.84884885
CRY1	-1.143846091	2.613905564	-14.02102569	4.08E-40	6.60E-39	80.19547789
ZNF548	-0.682597565	2.48349363	-13.93468351	1.08E-39	1.72E-38	79.2262346
MPHOSPH8	-0.840258915	5.688026327	-13.85769629	2.58E-39	3.98E-38	78.36508793
ZNF395	-1.55377285	4.010735986	-13.84580795	2.94E-39	4.53E-38	78.23237044
ZZZ3	-0.670078937	2.777787996	-13.81819937	4.02E-39	6.10E-38	77.9244273
MED1	-0.857380804	3.462154755	-13.74903701	8.72E-39	1.30E-37	77.15466043
DDX20	-1.02486586	3.196200129	-13.74648237	8.97E-39	1.33E-37	77.12627326
MEN1	-0.79842401	2.927402419	-13.71807754	1.23E-38	1.81E-37	76.8108593
HKR1	-1.092072562	4.188104075	-13.70626151	1.41E-38	2.05E-37	76.67977038
ZMYND11	-1.691410163	4.883934401	-13.65545709	2.48E-38	3.59E-37	76.11693711
MCM3	-0.513090141	3.855923421	-13.59680204	4.76E-38	6.79E-37	75.46875044
SMARCE1	-1.333348795	4.804526777	-13.55328714	7.72E-38	1.09E-36	74.98900196
FOXP1	-0.925728392	5.337395681	-13.49893833	1.41E-37	1.95E-36	74.39116584
ZBTB5	-0.881016224	3.169837628	-13.49389863	1.49E-37	2.05E-36	74.33580581
KDM1A	-1.008928391	4.122793565	-13.48667579	1.61E-37	2.21E-36	74.25648705
ZNF664	-1.43446742	4.028682736	-13.43947809	2.72E-37	3.67E-36	73.73883749
ZNF317	-1.024855562	4.30467874	-13.40130458	4.14E-37	5.53E-36	73.32100175
HP1BP3	-0.681275563	5.058558604	-13.38864474	4.76E-37	6.31E-36	73.1825972
NR2C1	-0.789315695	2.734667714	-13.37510405	5.52E-37	7.28E-36	73.03465456
ZNF671	-0.918908504	4.162183305	-13.32684243	9.39E-37	1.21E-35	72.5081326
ZNF766	-0.666013179	3.26181086	-13.322719	9.82E-37	1.26E-35	72.46320326
MAF	-1.520739326	3.340077339	-13.28577258	1.47E-36	1.88E-35	72.06102643
SMARCA4	-0.980941177	4.54479825	-13.17926594	4.72E-36	5.85E-35	70.90566267
FUS	-1.087615039	8.637611079	-13.15182146	6.36E-36	7.81E-35	70.60891899
CBFA2T2	-0.783104805	3.016747259	-13.09631378	1.16E-35	1.41E-34	70.00996254
TRIM28	-1.022519807	3.578140527	-13.07306426	1.50E-35	1.80E-34	69.75957542
TOP2B	-0.94304212	6.442720239	-13.04107557	2.12E-35	2.53E-34	69.41554301
ZNF264	-0.914365067	3.264362458	-13.04013982	2.14E-35	2.56E-34	69.40548738
ZNF438	1.582782715	5.367559473	13.00686581	3.06E-35	3.64E-34	69.04822973
MTOR	-0.500599013	2.977035151	-12.99515657	3.48E-35	4.12E-34	68.92265082
MXD3	1.059842518	4.744562515	12.97619248	4.27E-35	5.03E-34	68.71942188
ARID1B	-0.909967785	3.684353321	-12.8992728	9.77E-35	1.14E-33	67.89710114
ZBTB2	-0.580311284	2.669065266	-12.86059824	1.48E-34	1.71E-33	67.48485685
BAHD1	-0.633821563	3.79872297	-12.83143317	2.02E-34	2.33E-33	67.17451584
TERF2	-0.681551643	3.807627961	-12.82833847	2.09E-34	2.40E-33	67.14161287
RPA1	-0.673464058	4.885985166	-12.7379295	5.50E-34	6.20E-33	66.18269615
PRPF4	-0.818595287	3.723427042	-12.57992856	2.94E-33	3.21E-32	64.51770364
TTF1	-0.764867521	4.415311119	-12.41910397	1.60E-32	1.70E-31	62.83728843
CHD3	-0.592733703	4.214078022	-12.38821895	2.21E-32	2.32E-31	62.51625141
ZC3H8	-0.626093595	2.56943898	-12.20366216	1.51E-31	1.51E-30	60.60922113
FOXK1	-0.718199311	3.600759225	-12.18339859	1.87E-31	1.85E-30	60.40103144
UBE2I	-0.754678787	5.732859245	-12.15560045	2.49E-31	2.45E-30	60.11581794
ZNF419	-0.520664231	2.717213073	-12.15346898	2.54E-31	2.50E-30	60.09396724
CTBP1	-0.72746499	7.070075055	-12.11296815	3.87E-31	3.76E-30	59.67927581
ZNF195	-0.646138147	2.913422887	-12.10945419	4.01E-31	3.89E-30	59.64334112
ZNF212	-0.683181592	2.981062146	-12.04667676	7.65E-31	7.34E-30	59.00257778
ZNF84	-0.747730121	3.097127366	-12.01921658	1.01E-30	9.66E-30	58.7230201
NFATC1	-0.836993884	4.102376728	-11.96234002	1.82E-30	1.71E-29	58.14540056
MYC	-1.958505894	5.926096134	-11.95441621	1.97E-30	1.84E-29	58.06508042
ZNF3	-0.53853075	3.513943449	-11.88716521	3.91E-30	3.58E-29	57.38488354
ERCC3	-0.669557574	2.537551671	-11.82245917	7.54E-30	6.82E-29	56.73296548
WDR5	-0.542346257	3.307949895	-11.8152533	8.12E-30	7.31E-29	56.6605205
ZNF764	-0.666363656	3.02482626	-11.8041958	9.08E-30	8.16E-29	56.54941305
CCND2	-1.363503431	4.882199411	-11.6409384	4.71E-29	4.10E-28	54.9175371
IKZF1	-0.595614156	5.746937421	-11.62421781	5.57E-29	4.83E-28	54.75131261
SATB1	-1.155751814	6.181646207	-11.59485896	7.47E-29	6.43E-28	54.45985887
GAPDH	0.598054451	11.10112119	11.55546321	1.11E-28	9.41E-28	54.06959173
ZNF362	-0.969758976	5.561226143	-11.54691579	1.21E-28	1.02E-27	53.9850434
TARDBP	-0.86247967	5.643627128	-11.50514956	1.83E-28	1.54E-27	53.57254911
PSIP1	-0.690499805	3.159715491	-11.48202809	2.30E-28	1.92E-27	53.34465584
ZNF124	-0.640966753	2.706328111	-11.47061148	2.58E-28	2.15E-27	53.2322511
SP4	-1.001236815	3.526348562	-11.46592483	2.70E-28	2.24E-27	53.18613086
FOXO1	-0.988256772	6.023767599	-11.4322686	3.77E-28	3.11E-27	52.85532583
ZNF557	-0.879196984	4.303396341	-11.39828727	5.28E-28	4.31E-27	52.52203565
LEO1	-0.519145169	2.497679155	-11.38471827	6.04E-28	4.89E-27	52.38915016
CDK6	-0.782698907	3.025216043	-11.34491482	8.94E-28	7.15E-27	52.00000206
ZNF706	-0.910855111	6.845804187	-11.2869552	1.58E-27	1.25E-26	51.43511015
UHRF2	-1.091867304	5.423494019	-11.28222651	1.66E-27	1.31E-26	51.38911545
KHSRP	-0.601361933	4.7342847	-11.26268075	2.01E-27	1.57E-26	51.19914768
ZNF266	-1.412253325	5.514129301	-11.22600602	2.87E-27	2.23E-26	50.84334767
ZNF17	-0.563354092	2.67379629	-11.19042847	4.07E-27	3.13E-26	50.49899985
BCL6	1.220246451	9.583099258	11.1233958	7.81E-27	5.92E-26	49.85237423
NKRF	-0.849143712	3.363501066	-11.04666954	1.64E-26	1.22E-25	49.11573674
EWSR1	-0.725532332	5.922807341	-10.98790334	2.90E-26	2.13E-25	48.55406918
CREBL2	-0.858938346	4.154093207	-10.96658068	3.56E-26	2.60E-25	48.35082094
CBX7	-1.380072513	5.596598928	-10.96592286	3.58E-26	2.61E-25	48.3445552
SKI	-0.825559439	4.417739835	-10.96279427	3.69E-26	2.69E-25	48.31475919
ZNF134	-0.571438734	2.630590211	-10.96035628	3.78E-26	2.75E-25	48.29154474
ZNF544	-0.57488966	4.11159276	-10.92196482	5.46E-26	3.92E-25	47.926486
SMARCA2	-0.770785635	5.08429662	-10.84090503	1.19E-25	8.38E-25	47.15882258
SNRNP70	-0.597763213	4.31967102	-10.80623727	1.65E-25	1.16E-24	46.83180623
BATF	1.514210875	5.878308524	10.80445486	1.68E-25	1.18E-24	46.81501404
ADNP	-0.825504014	5.579585964	-10.77389192	2.24E-25	1.56E-24	46.52740141
ZNF75A	-0.645533499	2.782913821	-10.7486641	2.85E-25	1.97E-24	46.29045341
ZNF805	-0.659736606	3.335342119	-10.70582615	4.27E-25	2.94E-24	45.88905799
JARID2	-1.009710963	4.835781848	-10.68183286	5.36E-25	3.66E-24	45.66476368
ZFP82	-0.550781445	2.784819838	-10.64747028	7.41E-25	5.02E-24	45.34419356
GTF2F1	-0.572128243	3.849131243	-10.63764653	8.13E-25	5.49E-24	45.25269012
SMC1A	-0.779864176	4.449912904	-10.62537784	9.12E-25	6.13E-24	45.1385025
RPA2	-0.922643495	6.297569567	-10.61459089	1.01E-24	6.78E-24	45.03818779
HSF2	-0.509454119	2.355630806	-10.60929914	1.06E-24	7.11E-24	44.9890045
ZNF337	-0.605369762	3.693335063	-10.5579025	1.72E-24	1.14E-23	44.51226989
MEF2C	-1.142685043	4.389614146	-10.55569492	1.75E-24	1.16E-23	44.49183251
HDAC1	-0.506906338	4.763825587	-10.54078694	2.02E-24	1.33E-23	44.35390111
MTF1	1.02956488	6.337597122	10.4930201	3.15E-24	2.06E-23	43.91294786
E2F5	-1.030347385	2.775993166	-10.48717953	3.32E-24	2.17E-23	43.85913564
IRF8	-1.0979362	4.948077431	-10.47961044	3.56E-24	2.33E-23	43.78943138
SON	-0.531899865	5.998412735	-10.33875865	1.31E-23	8.36E-23	42.4993114
CLOCK	-0.580058917	2.96333547	-10.29072963	2.04E-23	1.29E-22	42.06244345
TAF1	-0.553399243	3.194261307	-10.25337988	2.87E-23	1.80E-22	41.72379142
ZNF211	-0.658325555	3.223995007	-10.21675328	4.02E-23	2.50E-22	41.39261506
SIN3A	-0.59927975	3.280369783	-10.20972654	4.28E-23	2.67E-22	41.32918377
SPIN1	-0.5155628	3.47923613	-10.13973031	8.10E-23	4.96E-22	40.69915603
STAT5B	0.940001102	7.374483635	10.09275903	1.24E-22	7.55E-22	40.27825107
ZNF281	0.968991137	7.740560854	10.08228358	1.36E-22	8.28E-22	40.18458797
RUNX2	-1.565844769	4.665970908	-10.08058611	1.38E-22	8.40E-22	40.16941765
JMJD6	0.838956013	4.141631833	10.05917478	1.68E-22	1.01E-21	39.97823409
SFPQ	-0.992340529	5.845876481	-10.01952243	2.40E-22	1.44E-21	39.62500855
TRIM24	-0.729191508	3.193673583	-9.855364474	1.04E-21	6.04E-21	38.17425832
SPI1	0.625215426	3.952835061	9.828773602	1.32E-21	7.60E-21	37.94102602
MEF2A	1.146717231	5.676718421	9.817460003	1.46E-21	8.36E-21	37.84194282
UBP1	-0.944087858	5.987921911	-9.761494914	2.39E-21	1.35E-20	37.35312668
CREB1	-0.664533397	5.422508769	-9.756237344	2.50E-21	1.42E-20	37.30731847
PHF21A	0.706035247	5.647043806	9.74073056	2.87E-21	1.62E-20	37.17232408
TFCP2	-0.570334491	3.024766438	-9.712978922	3.66E-21	2.05E-20	36.93115479
KLF11	-0.852026588	3.013434144	-9.709922928	3.76E-21	2.11E-20	36.90463057
ZSCAN29	-0.581581267	2.880809195	-9.692961644	4.36E-21	2.43E-20	36.75753643
DDX21	-0.973160919	6.580743064	-9.627105483	7.76E-21	4.29E-20	36.18833778
PHB2	-0.71290508	6.846630862	-9.558867853	1.41E-20	7.70E-20	35.6018034
ASCL2	-0.671854252	3.842208851	-9.515904951	2.04E-20	1.11E-19	35.23421972
MZF1	-0.520219797	4.851589831	-9.502496335	2.29E-20	1.24E-19	35.1197679
ZNF562	-0.730915717	6.156382525	-9.434066497	4.13E-20	2.20E-19	34.53767923
BMI1	-0.793784294	4.771397965	-9.422126182	4.57E-20	2.43E-19	34.43645536
KLF4	-0.822141016	3.683974415	-9.409772129	5.08E-20	2.69E-19	34.33183207
DDX5	-0.715562431	8.462338816	-9.368581775	7.23E-20	3.78E-19	33.98379673
ZNF37A	-0.564466382	3.968791654	-9.347357076	8.66E-20	4.52E-19	33.80493836
ZMYND8	-0.512995568	3.969970309	-9.331904673	9.88E-20	5.15E-19	33.67492758
CEBPD	0.701408152	9.17661934	9.304938708	1.24E-19	6.45E-19	33.44846038
ZMIZ1	-0.917151218	4.733922512	-9.274630401	1.61E-19	8.28E-19	33.19455328
FOXN3	-0.843755378	5.955936578	-9.255335645	1.89E-19	9.71E-19	33.03325987
IL1RN	1.285775516	7.088975341	9.244310124	2.08E-19	1.06E-18	32.94121434
ZFP90	-0.628172621	3.912048665	-9.187058424	3.37E-19	1.71E-18	32.4646797
ETS2	1.170285172	6.004591259	9.164218932	4.08E-19	2.06E-18	32.27524371
GATAD1	-0.711580006	3.936072081	-9.153363593	4.47E-19	2.25E-18	32.185341
EBF1	-0.699389999	2.387141625	-9.143798425	4.84E-19	2.43E-18	32.10619495
SFMBT1	-0.692950708	2.592911967	-9.126850865	5.58E-19	2.79E-18	31.96612886
PRDM4	-0.558476177	4.28975397	-9.097231691	7.15E-19	3.54E-18	31.72184267
ZNF589	-0.544590046	2.706733573	-9.087144602	7.77E-19	3.84E-18	31.63879603
BRD3	-0.585267557	5.096013697	-9.072589355	8.78E-19	4.32E-18	31.51909527
ID2	-1.289515514	6.466133468	-9.071662682	8.84E-19	4.35E-18	31.51147971
RFX7	-0.507024265	2.472822697	-9.0433132	1.12E-18	5.48E-18	31.27880451
CASP8AP2	-0.904296626	3.131829649	-8.977188224	1.94E-18	9.37E-18	30.73840015
ZNF331	-0.725846136	3.374531479	-8.909150418	3.39E-18	1.62E-17	30.18574904
PHF20	-0.762243551	5.163933857	-8.891869353	3.91E-18	1.86E-17	30.04592872
BRD7	-0.610426664	5.657946833	-8.888989006	4.00E-18	1.91E-17	30.02264562
BANP	-0.563686349	4.441755548	-8.865719015	4.84E-18	2.30E-17	29.83477121
PRMT1	-0.536278936	4.632369961	-8.862731418	4.96E-18	2.35E-17	29.81067961
SMC3	-0.82670682	5.057171325	-8.862339272	4.97E-18	2.36E-17	29.80751789
ADNP2	-0.568071025	3.710147513	-8.859721228	5.08E-18	2.41E-17	29.78641256
BCL3	0.527131342	4.61548575	8.785124035	9.33E-18	4.36E-17	29.18720466
ZNF507	-0.508514409	2.509735924	-8.762738608	1.12E-17	5.22E-17	29.00820636
THAP4	-0.557174291	4.51140484	-8.761204953	1.13E-17	5.28E-17	28.99595675
ZNF8	-0.635812325	3.560241594	-8.734607445	1.40E-17	6.49E-17	28.78379856
POLR2B	-0.877819451	7.117354748	-8.731407473	1.44E-17	6.66E-17	28.75830951
KLF5	0.748230857	3.25020751	8.717596593	1.61E-17	7.43E-17	28.64838892
BCLAF1	-0.551125563	4.170563398	-8.664949275	2.46E-17	1.12E-16	28.23069049
RBPJ	0.566165767	5.855336079	8.620747482	3.51E-17	1.58E-16	27.88161783
BRF2	-0.539394885	3.432975341	-8.597194008	4.23E-17	1.90E-16	27.69621551
ARRB1	-0.749562137	3.063167834	-8.59004674	4.48E-17	2.01E-16	27.64003881
TGIF1	-0.722780961	3.218994378	-8.584334796	4.69E-17	2.10E-16	27.59517153
RUVBL2	-0.729134373	5.093181968	-8.473087823	1.13E-16	4.97E-16	26.72628738
SAP30	0.894723946	3.998134813	8.471371309	1.15E-16	5.03E-16	26.71295481
ZBTB1	-0.676983832	2.824796919	-8.452347351	1.33E-16	5.81E-16	26.56534243
TRIM25	0.66827102	5.883512947	8.352318898	2.92E-16	1.25E-15	25.79376771
KLF7	0.760125455	5.620578248	8.342718411	3.14E-16	1.34E-15	25.72011925
BPTF	-0.674372852	5.39301499	-8.331843897	3.42E-16	1.46E-15	25.63678329
ZNF92	-0.599556541	2.298770849	-8.304491928	4.23E-16	1.80E-15	25.4275778
SETX	-0.68190222	5.004112064	-8.303507296	4.27E-16	1.81E-15	25.42005749
OGT	-0.729387318	5.411039485	-8.231215111	7.46E-16	3.12E-15	24.86996594
IRF4	-1.219497882	3.61391866	-8.220697247	8.09E-16	3.37E-15	24.79027072
NFIL3	1.009269843	8.084163459	8.209213248	8.83E-16	3.67E-15	24.70335327
ZNF652	-0.868513772	5.218348239	-8.131929015	1.60E-15	6.52E-15	24.1210961
RBL2	-0.707754608	4.953440547	-8.107305696	1.92E-15	7.84E-15	23.936565
CBFA2T3	-0.725352518	3.557267325	-8.101805145	2.01E-15	8.16E-15	23.89540785
GMEB2	-0.550044792	4.798113677	-8.028984221	3.48E-15	1.40E-14	23.35277236
PAK1IP1	-0.552802318	3.105976897	-8.005877112	4.15E-15	1.66E-14	23.18145774
RBM17	-0.543279011	5.686256054	-7.991885463	4.61E-15	1.84E-14	23.07792902
BBX	-0.643077823	5.524563473	-7.990242919	4.66E-15	1.86E-14	23.06578543
EPC1	-0.557830387	4.984848305	-7.93264067	7.18E-15	2.84E-14	22.64127013
JDP2	0.709966461	4.881203965	7.918383084	7.99E-15	3.15E-14	22.53660007
SIRT1	-0.815068926	5.031499621	-7.862142334	1.21E-14	4.74E-14	22.1252879
ZBTB33	-0.812724424	3.749166701	-7.836267754	1.47E-14	5.71E-14	21.93689991
EPAS1	0.502517724	2.892941702	7.821033073	1.64E-14	6.37E-14	21.82622819
AEBP2	-0.617927114	3.692441139	-7.812845352	1.75E-14	6.76E-14	21.76682518
ZHX2	-0.843839715	5.375917723	-7.812045059	1.76E-14	6.79E-14	21.76102181
HMGN1	-0.757064146	6.551353652	-7.810748173	1.77E-14	6.85E-14	21.75161845
ZNF83	-1.168255558	3.792528272	-7.790529864	2.06E-14	7.93E-14	21.60519463
POLR2H	-0.626034102	3.937549187	-7.757038303	2.63E-14	1.00E-13	21.36336184
ZNF224	-0.538481408	3.381153429	-7.71411836	3.61E-14	1.36E-13	21.05476055
NCOR2	-0.713596209	4.701049722	-7.656967027	5.47E-14	2.04E-13	20.64612545
NKX3-1	-0.555395614	2.678658501	-7.654781284	5.55E-14	2.07E-13	20.63054935
SRPK2	-0.737162244	5.844158283	-7.596792482	8.44E-14	3.12E-13	20.21871232
CEBPB	0.687129204	10.52386155	7.559698464	1.10E-13	4.06E-13	19.95669222
ELL2	0.621013853	3.023207898	7.550121212	1.18E-13	4.34E-13	19.88922219
TRPS1	0.777503507	3.704907682	7.513847505	1.53E-13	5.57E-13	19.63435327
ZNF398	-0.705677844	4.851843463	-7.453648859	2.35E-13	8.46E-13	19.2137354
BHLHE40	-0.585187255	3.821651201	-7.426780755	2.84E-13	1.02E-12	19.02695396
CBX6	-0.522587026	4.699362506	-7.404572521	3.32E-13	1.19E-12	18.87301065
MCM7	-0.553702905	4.209331386	-7.371122467	4.21E-13	1.49E-12	18.64190022
SP140	-0.691830565	3.511809587	-7.36738442	4.32E-13	1.53E-12	18.61613034
PPARG	0.507496177	2.485879505	7.352360464	4.80E-13	1.70E-12	18.51267122
SMARCA5	-0.781440281	5.304747862	-7.310563711	6.43E-13	2.26E-12	18.22581849
KDM3A	-0.921202563	5.030841006	-7.196807969	1.41E-12	4.87E-12	17.45236742
BCAT1	0.612699937	3.218883707	7.167120316	1.74E-12	5.93E-12	17.25226706
MEPCE	-0.564942043	5.815223199	-7.153693866	1.90E-12	6.48E-12	17.16200917
WRNIP1	-0.658749952	5.394781935	-7.117263017	2.44E-12	8.26E-12	16.91785735
ZNF175	-0.569892122	3.220715618	-7.113187549	2.51E-12	8.48E-12	16.89061273
ZBTB6	-0.716586568	4.155143955	-7.107429799	2.61E-12	8.81E-12	16.85214543
ZNF7	-0.506211351	3.434391446	-7.059693913	3.61E-12	1.21E-11	16.53428221
FLI1	-0.689628303	4.920517026	-7.042979961	4.04E-12	1.35E-11	16.42343451
TFDP1	1.112903513	5.127324221	6.884492573	1.17E-11	3.77E-11	15.38390504
THAP11	-0.532638371	5.748781917	-6.854429623	1.43E-11	4.57E-11	15.18908953
METTL14	-0.526316857	4.307399929	-6.824428878	1.74E-11	5.54E-11	14.99543316
JUNB	0.593893392	5.317352741	6.750437853	2.82E-11	8.89E-11	14.52105274
ATF6	0.567110232	4.848426658	6.737181644	3.08E-11	9.65E-11	14.43655019
NFKBIA	0.714961449	8.958942531	6.714211502	3.57E-11	1.12E-10	14.29047677
ILK	0.529666343	7.027167597	6.645160814	5.58E-11	1.72E-10	13.85405123
RAD21	-0.527712137	6.836093295	-6.607978778	7.09E-11	2.17E-10	13.62072088
RFX2	0.592550393	4.239276316	6.577363094	8.62E-11	2.62E-10	13.42947818
EED	-0.588975372	4.099127402	-6.563524404	9.42E-11	2.85E-10	13.34329557
IRF1	-0.822573715	7.365299218	-6.543664659	1.07E-10	3.23E-10	13.21990078
KLF10	-1.053129691	4.543711122	-6.459886922	1.81E-10	5.40E-10	12.70306647
CBX1	-0.641933289	4.981647697	-6.307624387	4.67E-10	1.36E-09	11.77913189
COPS2	0.547837785	3.405522314	6.295288971	5.04E-10	1.46E-09	11.705153
ZNF354A	1.123118228	4.835965442	6.199729394	9.03E-10	2.57E-09	11.13650612
CEBPA	0.783610216	7.530299591	6.170020491	1.08E-09	3.06E-09	10.96132696
HECTD1	-0.612474441	4.196532176	-6.169646979	1.08E-09	3.06E-09	10.95912941
ZBTB20	-0.654905493	5.33667762	-6.115260937	1.50E-09	4.20E-09	10.64044235
ZNF282	0.548930528	5.283905851	6.094049172	1.71E-09	4.74E-09	10.51684396
CHD7	0.530877154	4.53661897	5.976852515	3.42E-09	9.27E-09	9.841020507
MXD1	0.561769896	7.373301276	5.9332385	4.41E-09	1.19E-08	9.592580987
POLB	-0.966808658	4.666273802	-5.890731736	5.65E-09	1.51E-08	9.352052771
ZNF44	-0.507248657	3.986619572	-5.841629722	7.50E-09	2.00E-08	9.076179644
E2F3	0.561723234	6.458763502	5.832826868	7.89E-09	2.10E-08	9.026946095
FOSL2	0.544902306	5.849393025	5.80531821	9.24E-09	2.44E-08	8.873532449
ELK3	-0.811301393	6.079374041	-5.767005962	1.15E-08	3.01E-08	8.660979329
ZNF467	0.629186559	8.481873751	5.719344905	1.51E-08	3.90E-08	8.398368491
ZNF18	-0.522059984	4.500434463	-5.654161912	2.18E-08	5.56E-08	8.042466057
STAT1	-0.975442132	6.610075646	-5.649844698	2.23E-08	5.69E-08	8.019026799
TCF4	-0.502567577	3.611211868	-5.647437276	2.26E-08	5.76E-08	8.005963468
MXI1	1.007850866	6.572368412	5.61749561	2.67E-08	6.77E-08	7.843921589
BDP1	-0.636316222	3.201315391	-5.601013277	2.93E-08	7.38E-08	7.755060309
SND1	-0.523058247	5.652849512	-5.587200378	3.16E-08	7.95E-08	7.680776736
ZNF441	-0.534133198	3.274111861	-5.495598923	5.23E-08	1.29E-07	7.192457239
LMO2	0.533514602	5.800250521	5.227038231	2.20E-07	5.15E-07	5.804060263
RFX1	-0.518580597	6.084927174	-5.130898488	3.62E-07	8.32E-07	5.322822472
XBP1	-0.608052274	6.798550519	-5.123368142	3.76E-07	8.65E-07	5.285481621
ZNF217	-0.63447115	7.125553474	-5.10852913	4.06E-07	9.31E-07	5.212049522
BTAF1	-0.528143675	4.311646809	-5.092762515	4.40E-07	1.01E-06	5.134245794
E2F2	0.719746674	6.395021404	5.003413642	6.92E-07	1.56E-06	4.697597587
PBX1	0.611830942	3.593285098	4.981282238	7.73E-07	1.74E-06	4.590562964
TFDP2	0.556114392	3.108328635	4.821324301	1.71E-06	3.70E-06	3.83024008
NCOA6	-0.564621878	5.449640829	-4.820546814	1.71E-06	3.71E-06	3.826601607
ZNF12	-0.537158218	4.139891114	-4.743456441	2.49E-06	5.31E-06	3.46858687
JMJD1C	-0.65637219	5.901690379	-4.61068846	4.67E-06	9.73E-06	2.864805195
TET2	0.512294999	5.67725054	4.509050721	7.48E-06	1.53E-05	2.413581479
NBN	0.518195508	5.486591238	4.364206503	1.44E-05	2.87E-05	1.787078651
FOXO3	0.609977915	8.013672525	4.327451933	1.70E-05	3.36E-05	1.631203447
NCAPG	0.509850927	2.873805512	4.247324072	2.42E-05	4.70E-05	1.295747311
PCF11	-0.521134849	4.867818862	-4.025356346	6.23E-05	0.000115734	0.397834634
HIF1A	0.596456486	6.554928751	3.897177567	0.000105426	0.000190884	-0.099598639
HHEX	0.506160735	7.021391798	3.825146514	0.000140817	0.000251508	-0.372333062
TAL1	0.582236213	4.811570761	3.639412966	0.000290722	0.000499885	-1.05291985
ZNF429	0.595914018	6.022332152	3.555703293	0.000399004	0.000674783	-1.34894728
CEBPE	0.570878764	3.777660523	3.553235792	0.000402706	0.000680736	-1.357572017
APOBEC3B	1.239108029	4.146481833	3.459526897	0.000569616	0.000947584	-1.680818301
KLF1	0.816847699	6.462532958	3.357404149	0.00082376	0.001339836	-2.023535607
ZBTB16	0.674567158	4.865710064	2.806052938	0.00513646	0.007498228	-3.700686376
